# Supplementary material for: Microglia promote glioblastoma via mTOR‐mediated immunosuppression of the tumour microenvironment
Source: EMBO J. 2020 Jun 22;39(15):e103790. doi: 10.15252/embj.2019103790 (PMC7396846; doi:10.15252/embj.2019103790)
Supplement: Supplementary file 3 — Table EV1 [file EMBJ-39-e103790-s003.xlsx]

## Sheet: Table EV1
Table EV1 - Gene signatures used to calculate ssGSEA enrichment scores
TAM-BMDM (Bowman et al.)	TAM-MG (Bowman et al.)	mTOR (ssGSEA)	NF-kB (hsa04064)	Th1 and Th2 differentiation (hsa04658)	STAT3 (ssGSEA)	IFNγ (ssGSEA)	T cell chemotaxis (ssGSEA)	Antigen presentation (Luoto et al.)	Negative regulation of lymphocyte response (Luoto et al.)
ABCB1	ABCB4	AKT1	LCK	DLL3	CISH	AC004551.1	KLRC4-KLRK1	HESX1	ITGA2
ACAP1	ABHD3	AKT2	ZAP10	DLL1	IL6	ACOD1	ADAM8	PSMB9	CHST2
ACE	ABHD6	AKT3	LAT	DLL4	IL6R	ACTG1	ADAM10	PSMB8	RP11-379L18.1
ADA	ACHE	BRAF	PLCG1	NOTCH3	JAK1	ACTR2	CCL26	RP3-391O22.3	CELSR3
ADAMDEC1	ADAMTS1	CAB39	PRKCQ	MAML3	JAK2	ACTR3	CXCL13	RP11-638I2.9	GDNF-AS1
ADAMTSL4	ADORA1	CAB39L	IGH	MAML2	JAK3	ADAMTS13	PADI2	RP11-638I2.8	UPK2
ADORA2A	ADORA3	DDIT4	SYK	MAML1	PIAS3	AIF1	DEFA1	DDX60	CFH
ADORA2B	ADRB2	EIF4B	LYN	RBPJL	PTPRU	AQP4	GPR183	AC093063.2	PHACTR3
ADRBK2	AFAP1L1	EIF4E	BLNK	RBPJ	REG1A	ARG1	PTK2B	HLA-C	B3GAT1
AHCYL2	AFP	EIF4E1B	BTK	NFKB1	SRC	ASS1	KLRK1	HLA-E	GSDMD
AHR	AGBL3	EIF4E2	PLCG2	RELA	STAT3	B2M	GAS6	TRIM5	DLGAP1
AIM1	AGMO	EIF4EBP1	PRKCB	IFNG		BST2	STK39	CTD-2521M24.5	PTPN14
AK8	AK1	FIGF	CARD10	IFNGR1		C19orf66	CXCR3	CTD-2521M24.6	C2orf80
ALDH1B1	ANGPTL7	HIF1A	CARD11	IFNGR2		CALCOCO2	TMEM102	CTD-2521M24.8	HN1
ALPK1	ANK3	IGF1	CARD14	JAK1		CAMK2A	CXCL10	IFI35	RP11-10C24.3
ALPK2	APBB1	INS	BCL10	JAK2		CAMK2B	C10orf99	RP1-71H24.1	LRRC20
AMICA1	APBB2	MAPK1	MALT1	STAT1		CAMK2D		LGALS17A	LNPEP
ANPEP	APOB	MAPK3	IL1B	IL12A		CAMK2G	CCL3L3	UBA7	SEC61A2
ANTXR2	ARHGAP5	MLST8	IL1R1	IL12B		CASP1	CKLF	USP18	PKP4P1
ANXA11	ARHGEF18	MTOR	MYD88	IL12RB1		CCL1	PIK3CD	TAP1	EPHB1
AOAH	ARMC3	PDPK1	IRAK1	IL12RB2		CCL11	PIK3CG	TAP2	C3orf58
AP2A2	ARSB	PGF	IRAK4	TYK2		CCL13	CXCL16	HCG4P11	EPHB4
APOBR	ARSG	PIK3CA	TRAF6	STAT4		CCL14	S100A7	GBP1P1	RP11-93O7.5
APOC2	ARVCF	PIK3CB	TNF	TBX21		CCL15	SAA1	CTD-2267D19.3	BEX1
AQP9	ASAP3	PIK3CD	TNFRSF1A	RUNX3		CCL16	CCL1	HERC5	KRR1
ARG2	ASPH	PIK3CG	RIPk1	HLA-DMA		CCL17	CCL2	SAMD9	SYT6
ARHGAP15	ATL1	PIK3R1	TRADD	HLA-DMB		CCL18	CCL3	HLA-B	C1orf56
ARHGEF3	ATP8A2	PIK3R2	TRAF2	HLA-DOA		CCL19	CCL3L1	HLA-A	C1orf54
ARSI	B3GALT5	PIK3R3	TRAF5	HLA-DOB		CCL2	CCL4	TRIM14	SMPD1
ATP8B4	BBC3	PIK3R5	BIRC2	HLA-DPA1		CCL20	CCL5	IFITM3	SMPD3
ATRNL1	BCDIN3D	PRKAA1	BIRC3	HLA-DPB1		CCL21	CCL7	WARS	PLEKHF1
B3GNT8	BCL7A	PRKAA2	EDA	HLA-DQA1		CCL22	CCL8	AC009950.2	PLA2G5
B4GALNT1	BEND5	RHEB	EDAR	HLA-DQA2		CCL23	CCL11	RP11-815N9.2	NKAIN1
B4GALT5	BIN1	RICTOR	EDARADD	HLA-DQB1		CCL24	CCL13	MTHFD2P1	CCP110
BAMBI	BMPR1A	RPS6	CYLD	HLA-DRA		CCL25	CCL14	RP11-418J17.1	LRRN1
BCL11A	C2	RPS6KA1	EDA2R	HLA-DRB1		CCL26	CCL15	GCH1	CDR1
BCL2L11	C4orf19	RPS6KA2	DDX58	HLA-DRB3		CCL3	CCL16	BTN2A2	NUDT11
BHLHE40	C8orf4	RPS6KA3	TRIM25	HLA-DRB4		CCL3L1	CCL17	RP11-416L21.2	RP11-229P13.23
BTLA	C9orf172	RPS6KA6	LBP	HLA-DRB5		CCL3L3	CCL18	HCP5	ADAM10
C19orf59	C9orf43	RPS6KB1	CD14	CD4		CCL4	CCL19	NLRC5	PCSK5
C21orf91	CABLES1	RPS6KB2	TLR4	LCK		CCL5	CCL20	AC093063.3	CNRIP1
C9orf9	CACNB2	RPTOR	LY96	CD3E		CCL7	CCL21	UBE2L6	APBB2
CA2	CAND2	STK11	TIRAP	CD3G		CCL8	CCL22	RSAD2	RP11-15H20.5
CACNB3	CCDC106	STRADA	TICAM2	CD247		CD40	CCL23	PLSCR1	FAM91A1
CARD11	CCDC36	TSC1	TICAM1	CD3D		CD44	CCL24	BTN3A1	MGP
CBFA2T3	CCDC62	TSC2	CD40LG	ZAP70		CD47	CCL25	USP30-AS1	RSPH3
CBLB	CCL4	ULK1	CD40	LAT		CD58	CXCL11	LGALS3BP	TIMP1
CCDC109B	CD34	ULK2	TRAF3	PLCG1		CDC37	XCL1	ZNFX1	SNX33
CCDC125	CD37	ULK3	TNFSF11	PPP3CA		CDC42EP2	CX3CL1	RP4-620F22.2	ADCY5
CCL1	CD81	VEGFA	TNFRSF11A	PPP3CB		CDC42EP4	WNK1	MX2	MEIS3
CCL17	CD9	VEGFB	LTA	PPP3CC		CIITA	SLC12A2	IFIH1	CHRAC1
CCL22	CDH23	VEGFC	LTB	PPP3R1		CITED1	XCL2	TRIM25	KCNA2
CCR1	CDK18		TNFSF14	PPP3R2		CLDN1	ADAM17	TRIM21	SERPINB6
CCR2	CDKN2A		LTBR	NFATC1		CX3CL1	DEFA1B	TRIM22	KLHDC3
CD200R1L	CFH		MAP3K14	NFATC2		CXCL16	CCR2	BATF2	ASXL3
CD300A	CHIC1		MAP3K7	NFATC3		CYP27B1	WNT5A	CXCR2P1	HFE
CD38	CHN2		TAB1	PRKCQ		DAPK1	SLC8B1	IFI44	RIN1
CD40	CHST1		TAB2	CHUK		DAPK3	HSD3B7	SP140L	RIPK1
CD74	CHST11		TAB3	IKBKB		EDN1	TNFSF14	HLA-N	IGFBP7-AS1
CD80	CHST6		TNFSF13B	IKBKG		EPRS	CH25H	HLA-S	C2orf27A
CD93	CHST8		TNFRSF13C	NFKBIA		EVL	CYP7B1	CMPK2	C2orf27B
CDH1	CKB		IKBKG	NFKBIB		FCGR1A	CXCL14	CTD-2240E14.4	RP11-1008C21.2
CDH17	CLGN		CHUK	NFKBIE		FCGR1B	OXSR1	APOL6	LINC00634
CDK2AP2	COL27A1		IKBKB	MAPK1		FLNB		APOL2	TRIM36
CFB	COL6A3		PIAS4	MAPK3		GAPDH		APOL1	TMEM257
CFP	COX6A2		UBE2I	FOS		GBP1		B2M	RBPJP5
CIB1	CPEB1		ATM	MAPK11		GBP2		BTN3A3	RBPJP6
CIITA	CRYBA4		PIDD1	MAPK12		GBP4		AP001610.5	RBPJP7
CISH	CRYBB1		ERC1	MAPK13		GBP5		SDSL	SLC35F1
CLDN1	CSMD3		NFKBIA	MPAK14		GBP6		ANGPTL6	MMAA
CLEC12A	CST3		NFKB1	MAPK8		GCH1		DDX58	PDXP
CLEC4A	CST7		RELA	MPAK10		GSN		LAG3	FADS1
CLEC4C	CTNNAL1		CFLAR	MPAK9		HCK		CTD-2521M24.9	WDR17
CLEC4D	CTSD		XIAP	JUN		HLA-A		HELZ2	FKBP9L
CLEC4E	CTSF		BCL2L1	IL2		HLA-B		EPSTI1	STOM
CLEC4M	CXXC5		BCL2	IL2RA		HLA-C		C5orf56	GPC2
CLEC6A	CYP2J2		TRAF1	IL2RB		HLA-DPA1		RP11-288L9.4	AC009041.2
CLEC9A	DAGLA		BCL2A1	IL2RG		HLA-DPB1		RP11-288L9.1	GCHFR
CNN2	DCBLD2		NFKB2	JAK3		HLA-DQA1		IFI27	AC018766.4
COQ10B	DDAH2		CXCL8	STAT5A		HLA-DQA2		ZBP1	LSAMP
CORO2A	DDX26B		TNFAIP3	STAT5B		HLA-DQB1		ERAP1	PFN2
CPNE2	DDX43		PTGS2	IL4		HLA-DQB2		STAP1	TRIM6
CREM	DENND2A		CCL4	IL4R		HLA-DRA		RTP4	DCC
CRIP1	DFNB31		CCL4L2	STAT6		HLA-DRB1		ETV7	DCX
CRTC3	DLG3		CCL4L1	GATA3		HLA-DRB3		TCEAL7	DCT
CSF2RB	DMRTB1		CXCL1	IL5		HLA-DRB4		RP11-670E13.5	FLRT1
CTDSP1	DNAJA4		CXCL2	IL13		HLA-DRB5		RP11-274E7.2	CTD-2319I12.3
CTLA4	DNAJB4		CXCL3	MAF		HLA-E		IFI6	NKG2-E
CTNND2	DSEL		VCAM1	JAG1		HLA-F		RP1-50J22.4	AC114730.3
CWC25	DUOXA1		PLAU	JAG2		HLA-G		MX1	BCL2L12
CXCL16	DUSP27		CSNK2A1	NOTCH1		HLA-H		PARP14	SLC38A1
CXCL3	DYRK4		CSNK2A2	NOTCH2		HPX		PARP12	RP11-598D12.3
CXCR3	EBF3		CSNK2A3			HSP90AB1		PARP10	RP11-519G16.2
CXCR4	ECSCR		CSNK2B			ICAM1		PSME2P2	FBN3
CYBB	ELAVL4		RELB			IFI30		XXbac-BPG248L24.12	EEPD1
CYP27A1	EPB41L5		CCL13			IFITM1		DTX3L	UBXN11
CYP4F2	ETV1		CCL13			IFITM2		LY6E	MESDC2
CYTH1	ETV4		9CCL21			IFITM3		RP11-108B14.4	DLL1
CYTIP	EYA4		CXCL12			IFNG		PML	CTD-2521M24.10
DAPK1	FABP3		ICAM1			IFNGR1		IFITM9P	FHOD3
DCK	FAM115A		PARP1			IFNGR2		HCG4P5	PDPN
DCSTAMP	FAM135A		GADD45B			IL12B		TMEM140	Z83851.1
DENND1A	FAM149A					IL12RB1		IFI44L	MIR219-2
DENND1B	FAM160A2					IL23R		RP11-467L13.5	INSM1
DEPDC6	FAM167B					IRF1		AC017076.5	AK3P3
DGAT1	FAM72A					IRF2		DHX58	FAM155B
DNASE1L1	FAM83G					IRF3		HMGB1P3	CXXC11
DOCK5	FAM92A1					IRF4		XAF1	NTN4
DOK3	FBXO4					IRF5		HERC6	B4GALNT1
DPEP2	FGF13					IRF6		PARP9	RP13-270P17.1
DPP4	FHIT					IRF7		BTN3A2	GSTA4
DRAM1	FKBP14					IRF8		EIF2AK2	DYNLT3
DSE	FKBP7					IRF9		DDX60L	C1orf85
DUSP5	FKBP9					IRGM		IFITM1	RNF208
ECE1	GARNL3					JAK1		NARF	PROS1
ECM1	GEM					JAK2		OAS1	UBE2E2
EIF2B2	GFOD2					KIF16B		OAS3	PROSP
EMB	GLUL					KIF5B		OAS2	CHST14
EMILIN2	GMPR					KYNU		OASL	LRRC1
ESYT1	GOLM1					LGALS9		IFIT5	PLD6
EVI2B	GP9					MED1		IFIT3	SMIM17
F2RL2	GPD1					MEFV		IFIT2	SMIM18
FAM107B	GPR155					MID1		IFIT1	PPIC
FAM110B	GPR34					MRC1		ISG15	PPIB
FAM49A	GPR56					MT2A		IRF1	RP1-63G5.8
FAM69A	GPR84					MYO1C		IRF7	RASL11B
FAS	GRAP					NCAM1		IRF9	COL9A1
FCHO1	HEXB					NLRC5		TRIM69	TAPBPL
FCRLB	HSD17B1					NMI		RP4-725G10.3	RAB33A
FEM1C	HSPB3					NOS2		SP110	RP11-473O4.5
FFAR2	IFFO1					NR1H2		CXCL11	UBALD1
FGR	IGF2BP3					NR1H3		CXCL10	ATP13A5-AS1
FLRT3	IGF2R					NUB1		MIR5193	RIPPLY2
FLT3	IGSF10					OAS2		FLT3LG	RP11-159H10.3
FOSL2	ILDR2					OAS3		TLR3	MOB1A
FOXP3	IQCG					OASL		RP11-686G8.1	SPTY2D1
FPR2	ITGB3BP					OTOP1		ZC3HAV1	GPC4
FUT4	JAM2					PARP14		PSME2	GADD45G
FXYD5	KCNK12					PARP9		PSME1	B3GNT5
FZD7	KCNMA1					PDE12		GJD3	MAP2
GAB3	KHDRBS3					PIAS1		SOCS1	MAPT
GALNT6	KIAA1107					PML		LAP3	MOB3C
GAPT	KIAA1751					PPARG		XXbac-BPG181B23.6	CHRNA4
GDF3	KITLG					PRKCD		RP11-468E2.4	CD164
GPR132	KLF12					PTAFR		LAP3P2	RP11-10C24.1
GPR141	KLF2					PTPN2		HSH2D	ATL3
GPR171	KLHL13					RAB12		SAMD9L	MAPT-AS1
GPR18	KLHL38					RAB20		BST2	MDGA2
GPR33	KRBA1					RAB43		USP41	TTC23
GPR35	LAG3					RAB7B		TAPSAR1	RP11-740N7.3
GPR65	LARGE					RPL13A		AC007899.3	GPS1
GPR68	LAYN					RPS6KB1		C19orf66	FAXC
GPRC5C	LBX2					SEC61A1		GBP3	RICTOR
GRAP2	LCA5L					SIRPA		GBP1	LRRK2
GSN	LDHB					SLC11A1		GBP5	TMEM71
GSTM5	LEFTY1					SLC26A6		GBP4	DNPEP
GSTT2	LEPREL1					SLC30A8		STAT2	PHLPP1
GUCY2C	LEPREL2					SNCA		STAT1	P2RX7
GYPC	LEPREL4					SOCS1			FKBP10
HEPACAM2	LGR4					SOCS3			CEP112
HGF	LIPH					SP100			CXXC4
HIC1	LIX1					STAR			AC013402.2
HIP1	LOX					STAT1			PCDH15
HLA-DQB1	LRGUK					STX4			AC005220.3
HLA.DMB	LRIG3					STX8			FAM219A
HLA.DQA1	LRRC3					STXBP1			SH3GLB1
HLA.DRB5	LRRC39					STXBP2			NKAIN4
HLCS	LYPD6					STXBP3			CHI3L1
HOPX	LYPLAL1					STXBP4			GNAZ
HP	MAGED1					SUMO1			AEBP2
HPCAL1	MAGED2					SYNCRIP			ZDHHC22
HTR7	MAGEH1					TDGF1			RP11-182J23.1
IFITM2	MAGI1					TLR2			PKIA
IGJ	MEF2C					TLR3			RP4-719C8.1
IL10	MEIS3					TLR4			SORCS3
IL1R2	MID1IP1					TRIM21			RP11-277P12.20
IL1RN	MLPH					TRIM22			MAPK8
IL2RA	MLXIPL					TRIM25			ZMYM6NB
IL2RG	MRC2					TRIM26			GPBP1L1
IL7R	MSRB2					TRIM31			C1RL-AS1
INPP5J	MTTP					TRIM34			CRHR1
IQGAP1	MXRA8					TRIM38			BOC
IQGAP2	MYADML2					TRIM5			C16orf80
IRS2	MYL2					TRIM62			C16orf87
ISY1-RAB43	MYO18B					TRIM68			GEM
ITGA4	MYO6					TRIM8			TMBIM1
ITGA9	NAALAD2					TXK			TTC9B
ITGAE	NANOS1					UBD			RP13-225O21.2
ITGB7	NAT8L					VAMP3			KIF3A
JAG2	NAV2					VCAM1			TMEFF1
JAK2	NAV3					VIM			TMEFF2
KCNAB2	NEK3					VPS26B			GATS
KCNG2	NEURL1					WAS			EMP3
KIAA0040	NFIA					WNT5A			EMP1
KIAA1467	NINL					XCL1			NOVA1-AS1
KIAA1598	NPNT					XCL2			AC005042.4
KLRB1	NRAP					ZYX			NHS
KLRD1	OAF								CBX8
KMO	OLFML2B								ZFPM2
KRT80	OLFML3								MIR3917
KSR2	OPTN								EGF
KYNU	OSCP1								RP11-512N21.3
LAD1	OTUD1								CDH13
LDLR	OTUD7B								HRASLS
LDLRAD3	P2RY12								AFAP1L2
LRRC8C	PAG1								SH2D4A
LSP1	PARD3B								RP11-551L14.1
LSR	PCDHB15								TMEM206
LTB4R	PCDHGA12								SPATA1
LYZ	PCDHGA4								RP1-178F15.5
MAK	PCDHGA5								TP53I13
MALT1	PCDHGB2								RP11-763B22.3
MAP4K1	PDE3B								RP11-763B22.4
MAPK13	PDGFB								ZBTB38
MAPKAPK3	PDYN								RP1-266L20.2
MBNL3	PDZK1IP1								RP1-266L20.4
MEFV	PEAR1								LINC00643
METRNL	PFN2								LINC00641
MGST1	PHACTR1								KB-1592A4.14
MICALL2	PHGDH								ADAM9
MKL1	PHOSPHO2-KLHL23								ERMAP
MMP14	PHYHD1								TMEM64
MOB3B	PIK3C2B								UGT8
MOCOS	PKP4								ZSCAN16
MOSPD3	PLCG1								ENOX2
MPZL3	PLEKHH2								MKRN3
MS4A7	PLEKHH3								AC018816.3
MTHFR	PLXDC2								REST
MTSS1	PLXNA4								PHF21B
MXD1	PMEL								RCOR2
MYO1G	PMP22								AMOTL2
MYOF	PPM1L								DNAJC10
NAPSA	PPP1R9A								FHDC1
NCOA7	PRICKLE1								CDHR1
NDST1	PROS1								SALL3
NET1	PROX1								LEPROT
NEURL3	PSAT1								DGCR9
NFE2	PTPRM								NKX2-2-AS1
NFIL3	PVRL2								CNKSR1
NFKBIE	PWWP2A								RP11-732A19.2
NIPAL1	RAB34								FAM222A
NLRC4	RAB6B								GALNT13
NOSTRIN	RAPGEF5								RP11-267A15.1
NR1H3	RASGRP3								LAPTM4A
NR4A2	RGL3								EVA1C
NR4A3	RGMB								DLL3
NUP98	RHOB								RAMP2-AS1
OCSTAMP	RHOBTB1								S100A10
OLFM1	RIC3								S100A16
OSBPL3	RILPL1								GRK4
P2RX5	RNF128								ZDHHC11B
P2RY14	RTN4RL1								TCTN3
PDE4B	RUNDC3A								LHFPL3
PDE7B	RXRG								SEZ6
PDE8A	SALL1								KIF21B
PDGFC	SALL3								TNR
PF4	SARM1								SV2A
PILRB	SCARF2								GRB14
PIM1	SCCPDH								RP11-1112C15.2
PKIB	SCN1B								RP4-555D20.2
PKP3	SCOC								RP4-555D20.4
PLA2G7	SCUBE1								GSTM3P1
PLAC8	SDK1								RP11-713C5.1
PLBD1	SEC14L2								ZNF454
PLEKHF1	SEMA4G								ACSF2
PLEKHG1	SERPINE1								RP11-517B11.2
PLEKHG3	SERPINE2								TUBB3P1
PLEKHM1	SEZ6L								RP11-98D18.17
PLTP	SGCE								OPLAH
PLXNC1	SIPA1L2								ADAM22
PLXND1	SLAMF1								KIAA1244
PMVK	SLC12A2								FLJ30594
PPARG	SLC1A3								CRHR1-IT1
PQLC1	SLC22A17								RNF112
PQLC3	SLC2A5								SWAP70
PRDM1	SLC46A1								PAMR1
PRKAR2B	SMAD3								NOG
PRKCH	SNAP47								CUEDC2
PSTPIP1	SNCAIP								CNPY4
PTGER2	SNTA1								OSR1
PTPN22	SORT1								CLIC4
PTPN7	SPARC								CLIC1
QPCT	SPATS2								HOXD-AS1
RAB11FIP1	SPEG								ARHGAP5-AS1
RAB38	SPNS2								CNTFR
RAB44	SPOCK1								C14orf132
RALGDS	SPRY1								SRRM3
RARA	SRPK3								ARHGAP29
RASGRP1	ST3GAL5								HHAT
RASGRP2	ST3GAL6								KCNK3
RASGRP4	ST5								TMEM132B
RBMS1	STX1A								SGTA
RELL1	SUSD3								CTF1
RGS1	SV2A								PALMD
RGS14	SYNGR1								GPR98
RGS18	TAL1								PODXL2
RIN3	TANC2								ACOX2
RUNX2	TCEAL1								GAL3ST1
RUNX3	TCTN2								GAL3ST3
SAMHD1	TGFA								MARCKS
SECTM1	THNSL2								TMEM108
SELL	THRSP								TMEM100
SEMA4A	TJP1								NPPA
SEMA4B	TLN2								KRT7
SEPN1	TMC7								DACT3
SERPINB9	TMEM100								RP11-89N17.4
SESTD1	TMEM119								TMCC1
SH2D1B	TMEM44								AC083867.4
SH3BGRL	TMEM63A								DNER
SH3PXD2B	TMEM8C								SPTBN2
SIGLEC1	TNF								GSTK1
SIRPB1	TOM1L1								REC8
SLAMF7	TPBGL								RREB1
SLC25A20	TPPP								PIANP
SLC28A2	TRIM2								RP11-1055B8.3
SLC52A3	TSPAN18								WBSCR27
SLC6A4	TSPAN7								VAX2
SLC7A4	TSPAN9								DUSP26
SLCO3A1	TTC30B								APBA2
SMIM24	TYW3								RP11-148L24.1
SMPDL3A	UPK1B								LINC00632
SPIC	WDR35								TRIP6
SPINT2	XK								AL356213.1
SPON1	XRCC5								RP4-669P10.16
SPTY2D1	YES1								RNF122
SRGAP3	ZCCHC14								PTCHD2
ST3GAL1	ZCWPW1								AL358333.1
ST3GAL4	ZFP37								MOB3B
ST8SIA4	ZFP69								DYX1C1-CCPG1
STAP1	ZIK1								MPZL1
STAT4	ZNF184								CPQ
STK17B	ZNF275								LMTK3
STOM	ZNF35								SPATS2L
STON2	ZNF354A								LINC00863
STXBP6	ZNF580								GRIA2
SVIL	ZNF627								AGPAT2
SYNGR2	ZNF641								CMTM3
SYTL3	ZNF697								RBPJP2
TACSTD2	ZNF770								GNG4
TBC1D10C	ZSWIM5								GNG5
TCEA3									GNG2
TEP1									GNG8
TFEC									RASGEF1B
TGFBI									SMYD4
THBD									OMG
THBS1									SOGA3
TIMD4									HSPB3
TINF2									HSPB1
TIPARP									NDUFA6-AS1
TLR5									ACOT9
TLR8									TMEM57
TM4SF19									ARL15
TM4SF5									ACTR1A
TMEM123									RP11-326E22.1
TMEM150B									RPRM
TMEM2									MLTK
TNFAIP2									ANKRD13B
TNFRSF18									AIDA
TNFRSF4									TPM3P4
TNFSF13									RP11-391M1.4
TNIP3									RUFY3
TRAF1									RP11-88H12.2
TREM1									GSAP
TRERF1									RP11-615J4.4
TRPS1									RP11-212D19.4
TUBA4A									MYL12A
UNC119									KANK2
VAV3									ABHD6
VDR									PRKG2
VIPR1									RPL39P5
VOPP1									FAM47E
VPS37B									FZD7
WDR86									USO1
ZC3H12D									CTD-3193O13.9
ZMYND15									LAPTM4B
ZNF366									SLC24A1
ZNF705A									AC074212.5
									DYNLT3P1
									DYNLT3P2
									AC007362.1
									HRH1
									LIMS2
									BX649597.1
									PCYT1A
									PRRX1
									ERP29
									ARHGEF9
									EOGT
									LL0XNC01-116E7.2
									FBLL1
									NUTM2D
									NUTM2E
									NUTM2B
									NUTM2A
									CTB-134F13.1
									SCN3A
									ZNF217
									MIR4793
									SLITRK5
									SLITRK2
									SLITRK1
									TANK
									HSPB6
									AL161784.1
									BLVRB
									RP11-124N14.3
									KIF26A
									RP11-463O12.3
									FGF12
									KCNJ11
									ZNF738
									ORAOV1
									MIR4697
									CTD-2339F6.1
									XYLT2
									SH3BP4
									LAMP2
									NAT16
									FGFBP3
									SLC8A3
									GALNT10
									BRI3
									SRGAP3
									PTBP2
									FAM19A5
									PIK3R3
									RTN4RL2
									NCAM1
									NCAM2
									TICAM1
									REEP1
									CECR6
									CASC15
									CASC14
									PDGFD
									AC104655.3
									SPTLC3
									KCNH8
									AC093628.1
									GLRA3
									KCNS3
									RP11-1055B8.6
									MYCN
									MYCL
									CIB1
									RPS6KL1
									FAM117B
									CCDC167
									SH3RF3-AS1
									LL0XNC01-240C2.1
									EVI5L
									SLC22A18AS
									AGPAT4
									FOXO6
									ZNF821
									FAM114A1
									HS3ST3B1
									DGKB
									RALB
									DNAJB5
									AGTRAP
									KLRC4-KLRK1
									GRIK2
									RNF145
									ATP6V1C2
									AC117395.1
									RP11-666A1.5
									RP11-666A1.3
									CAST
									ADAM23
									TMSB15A
									ANXA1
									ANXA2
									ANXA6
									PYGL
									RP11-676J15.1
									GRIP2
									SBK1
									GPR85
									BCAP29
									RP11-568K15.1
									RP11-599J14.2
									MMP15
									KCNK10
									STEAP3-AS1
									LPPR1
									CAMK2N2
									CXorf24
									MIMT1
									GPR17
									ETF1
									ARHGEF7-AS2
									RP11-270M14.5
									RP6-201G10.2
									EFEMP2
									PAM
									KLHL25
									GDAP1L1
									RP11-703H8.7
									GALNT4
									PSEN2
									TDRKH
									CD109
									VIPR2
									ZNF775
									CACNG4
									CACNG7
									SLC25A23
									SLC25A24
									KDELC2
									RP11-332H14.1
									AC068831.6
									CTB-46B19.2
									CTDSP1
									IGFBP7
									RP11-365O10.1
									NXN
									PLS3
									CLASP2
									NTNG2
									HTR7P1
									SLIT1
									MNX1
									PARP4P1
									PRDX6
									APCDD1
									RP11-18I14.11
									SOX4
									EYA1
									SMARCB1
									FXYD6
									CTIF
									AC010729.1
									ZNF488
									TRAF5
									NUAK2
									AC000095.9
									AC078794.1
									TMEM221
									EFR3A
									MICA
									HRK
									AL590233.1
									AC004067.5
									AC023593.1
									MAST1
									STRN
									RNASEL
									RNASE4
									FGF9
									SDC2
									SDC4
									NKD1
									RP11-1C8.7
									PCDH7
									DGKI
									ICK
									ZNF286A
									TXNDC11
									MDFIC
									RP11-116N8.1
									BHLHE40
									ZNF764
									KB-1183D5.14
									ATAT1
									COL20A1
									ERP29P1
									RP11-315D16.2
									UNC80
									TAGLN2P1
									EPHB2
									SLC10A3
									GAREML
									ZNF804A
									CYBRD1
									AC013463.2
									STEAP1
									STEAP3
									DSCAM
									WHAMM
									RP11-333E13.4
									HES5
									CBS
									UPRT
									ZNF267
									DAP3
									CHPT1
									GMPPA
									NCEH1
									MPP2
									FAM110A
									RGS14
									CCDC136
									CRYAB
									RP11-483C6.1
									ETV1
									PRPS2
									CCDC109B
									MVB12B
									SPPL2A
									GPT2
									NRXN2
									NRXN1
									DPYSL4
									DPYSL5
									RP11-218E20.5
									RAC3
									RP11-431N15.2
									MRC2
									CTD-3138B18.5
									LGALS8
									LGALS3
									LGALS1
									MYO16
									NMI
									AC002398.12
									RP1-149L1.1
									RP3-523E19.2
									RASSF8
									ATP10D
									MPZ
									PTP4A1P2
									NCALD
									CORO7
									IL6ST
									DBN1
									NOVA2
									NOVA1
									CAMSAP3
									ZFYVE20
									MMP24
									CTB-129P6.4
									B3GNT9
									MYCNOS
									AP000696.2
									PRKAA1
									RP11-295H24.3
									CRYGA
									GPRIN1
									C3orf70
									SYPL1
									MSANTD3-TMEFF1
									RECQL
									MIR671
									RP11-382A20.2
									ANXA2P3
									S100A6
									TMEM35
									C16orf92
									COPZ2
									SHD
									MXD4
									KCNIP2-AS1
									TFRC
									RP11-357K6.1
									YY2
									KLHL24
									MIR3187
									RP13-439H18.4
									LATS2
									AC007375.1
									PLP2
									PGBD4P7
									RP11-284F21.10
									RP1-111C20.4
									FERMT1
									AC006960.5
									RP11-359P5.1
									RP5-850E9.3
									FXYD6-FXYD2
									CD63
									FRS3
									CSNK1E
									SMIM3
									SRC
									CIT
									NPPA-AS1
									RP11-603J24.7
									MEIS3P2
									MEIS3P1
									EVL
									WSB2
									KCNIP3
									RP11-713C19.2
									CA10
									ELK3
									CEP97
									SHISA7
									ALCAM
									TUB
									TMEM79
									CD151
									USP53
									CTTNBP2
									KB-1107E3.1
									B3GALT2
									DRP2
									SLC2A10
									AC053503.11
									LINC00488
									RP3-518E13.2
									RP11-355I22.6
									RP11-5C23.1
									SPHKAP
									CTC-498J12.3
									ROBO2
									DCTD
									CD24P4
									PDE3B
									SUSD4
									RN7SL268P
									UNC45A
									ARHGEF16
									SLC39A1
									SLC39A4
									MIR155HG
									SAPCD2
									SEMA5B
									TRAM1
									C17orf96
									LPHN3
									VAMP7
									KIAA0408
									CORO1C
									WASF1
									SIRT2
									FSD1
									AC007405.8
									MFAP4
									RBM4B
									DIRAS3
									STAG3
									RP11-229P13.22
									LRRC4
									GPR123
									RP11-75C23.1
									RP11-316M1.12
									NEU4
									CTB-119C2.1
									BAI1
									BAI3
									SLC30A7
									SLC30A6
									XKR4
									TUBB6
									TUBB3
									BCL7A
									EFNA4
									EFNA3
									EFNA2
									RP11-161M6.2
									SMIM10
									TNC
									RP13-735L24.1
									LEPREL1
									CFLAR-AS1
									ANKUB1
									NOL4
									OLIG2
									OLIG1
									PRX
									NUDT9
									ARHGAP33
									CACNA1H
									CACNA1A
									PRICKLE3
									OSBPL3
									CTC-398G3.6
									CRMP1
									LA16c-380H5.5
									RP1-63G5.5
									AIFM2
									IL17RC
									RAP2C
									RAP2A
									PLXNB1
									CTC-518P12.6
									TUBB4A
									AP001046.5
									GPR137C
									LMO1
									ERBB2
									39142
									CLSTN2
									EDEM3
									C16orf45
									CLIC1P1
									VSTM2B
									FRMD5
									CPT1C
									SLC25A41
									SLC25A43
									SRSF12
									GSX1
									RP1-20N2.6
									FAM129A
									RP11-55L4.2
									CASP6
									CASP7
									CASP8
									CSMD1
									IGLON5
									KCNB1
									DEGS1
									CNTNAP5
									BHLHE22
									MAP7D3
									IFNAR1
									SOX10
									SOX11
									PDLIM4
									ZNF469
									ELMO1
									LINC00601
									LINC00609
									CCPG1
									RAB13
									RP11-294J22.5
									MIIP
									RP11-864G5.3
									UGP2
									PVRL1
									ISG20
									PDIA3
									GALM
									ZEB2
									CROT
									HOMER2
									MNX1-AS1
									GABRA3
									NXPH1
									CD200
									NANOS1
									RBPJ
									SLC16A14
									RP11-73C9.1
									RP1-74M1.3
									LINC00928
									LINC00925
									CELF5
									CELF3
									KLRK1
									FUCA2
									IKBKB
									RP5-981O7.2
									SMARCAL1
									IMPA2
									AC135048.1
									LRRTM4
									LRRTM1
									LRRTM3
									LRRTM2
									H1FX
									LMAN2
									NUTM2HP
									RAB9B
									RP11-811P12.3
									AC009005.2
									RP11-867G23.12
									LRRC8B
									SCG3
									RP11-284F21.7
									BNIP2
									AP000282.2
									LNP1
									AJUBA
									USP25
									ARHGEF7
									NETO1
									GLCCI1
									37865
									PARP4
									DYRK3
									KDELR1
									TNFRSF13C
									TRPS1
									GCLM
									RP11-626P14.2
									RP11-689K5.3
									CSRP2
									RASL10B
									RP11-74H8.1
									NFE2L2
									RP3-416H24.1
									MLLT11
									RP11-1021N1.1
									SOX8
									SOX6
									KLRC1
									KLRC3
									KLRC2
									KLRC4
									AC004543.1
									HR
									GNG5P2
									TWSG1
									MYT1
									SLC2A4RG
									RP11-252E2.1
									ABCC8
									RP11-632F7.3
									ENPP6
									DNM3
									CTD-3193O13.11
									CTD-3193O13.14
									XXbac-BPG181B23.7
									RP11-298J23.9
									CAMK1
									RIT2
									MCF2L
									IGFBPL1
									TMEM41A
									SIX5
									KHDRBS3
									CDRT15P1
									CFHR1
									TMEM145
									SMOC1
									RP11-713P17.3
									RP11-400K9.4
									RP11-725P16.2
									GPR3
									LPPR3
									RP11-415C15.3
									MIR1273F
									CTA-250D10.23
									CTA-85E5.10
									EIF2D
									MAP3K6
									RNF150
									MARVELD2
									SHC3
									ANGPT1
									SLC22A18
									SLC22A17
									ERBB3
									RP11-680F8.1
									PKNOX2
									LBX2-AS1
									DPF1
									RP11-728F11.4
									RHBDL3
									TMEM59L
									BTBD17
									MAST4
									ELAVL4
									ELAVL3
									SPSB4
									ATP13A5
									RP11-87C12.5
									RALGPS1
									PPP2R5B
									SLC35D1
									BMPER
									C11orf95
									NKX2-2
									KLHL35
									GNAI1
									PTPRO
									ARHGAP19-SLIT1
									LTBP1
									REXO2
									VIM
									IRF2
									PDZD4
									ZBTB18
									TRIM65
									TRIM67
									CTD-2316B1.1
									FGFRL1
									GUSB
									KIT
									ATP6V0A4
									TNFRSF1A
									NUDT19
									AP001092.4
									AP003068.23
									LRCH2
									FAM43B
									AL122015.1
									CCNG2
									KIF16B
									WWTR1
									LRP10
									ZSWIM5
									AC013472.4
									PAK7
									AC026956.1
									FKBP9
									ACVR2A
									CLGN
									RP11-21A7A.3
									RP11-21A7A.2
									CUL7
									RTKN
									CBLN3
									CBLN1
									RP11-726G1.1
									PTP4A2
									POLR2L
									RP11-155D18.14
									DSCAML1
									MIR378I
									RP5-1007M22.2
									TVP23C
									TVP23B
									TMCO4
									CXCL14
									HCN3
									SIM2
									PRSS12
									MEX3B
									MEX3A
									SCRT2
									MTMR9
									MTMR2
									DEPDC7
									ILK
									FAM171A2
									DTX4
									PI4K2B
									PATZ1
									BRSK2
									RP11-262H14.5
									RP11-105N13.4
									DRAXIN
									BCL10
									LCTL
									LINC00951
									SNRK-AS1
									CGNL1
									RP11-561N12.5
									RP11-1079K10.3
									LINC00689
									PLCB1
									RP11-463J10.3
									PCBP4
									C1QL1
									FAM57B
									AC079233.1
									PPAPDC3
									CTD-3128G10.6
									HEBP1
									CTD-2132N18.2
									OPCML
									SLC35F5
									CTC-360G5.1
									DNMBP
									MTSS1
									CDK5R1
									TAGLN2
									FXYD6P1
									CYP4V2
									CORO7-PAM16
									RP11-297L17.6
									NFATC4
									RP11-290F20.1
									RP11-290F20.2
									NR0B1
									C2CD2
									CTA-250D10.19
									RP11-342M1.3
									ERI1
									MTMR11
									UPP1
									H2BFXP
									TNK2
									MIR4534
									AP3B1
									RP11-98D18.1
									RP11-340F14.5
									ATP1A1OS
									HSDL1
									ABHD15
									C6orf3
									CDHR2
									LA16c-4G1.5
									OPN3
									PCDH11X
									PCDH11Y
									SLCO5A1
									RP1-212P9.2
									POMGNT2
									SYN3
									TRIP10
									SUCLG2P2
									TMEM169
									PACSIN3
									RNF144A
									PHTF1
									THSD7A
									PALLD
									CCDC102A
									OSMR
									ASIC4
									ASIC1
									MMD2
									TOX3
									METTL8
									PCSK1N
									DLK2
									ARID5A
									CNTN1
									UBE2E3
									STK3
									SRXN1
									IQGAP1
									LRRC16B
									CTD-2260A17.1
									SYT16
									GPSM2
									FAM47E-STBD1
									MYB
									RUFY1
									TMEM170B
									RP11-168O16.1
									RP5-1177M21.1
									AC006042.7
									ANXA2P1
									ANXA2P2
									CCND1
									ABCA1
									LAMA2
									POC1B-GALNT4
									FAM110B
									DNAJC22
									VWA5A
									C1orf106
									MARCKSL1
									SPATA20
									RP5-943J3.2
									RP11-488L18.6
									TSPAN4
									HSPB1P2
									XKR7
									RNF165
									RAB34
									EVA1B
									TMEM196
									SHROOM3
									PELI1
									SEPHS2
									SEPHS1
									VASN
									GRIA3
									USP49
									AC005544.1
									USP43
									MSNP1
									IGSF21
									RP11-1379J22.2
									RP11-797A18.6
									RP11-39E3.4
									AC095067.1
									ATCAY
									BHLHE40-AS1
									ANO6
									HIP1R
									GRID2
									APOBEC3D
									APOBEC3F
									APOBEC3A
									RP11-155D18.12
									SLC1A1
									LINC00237
									LINC00900
									ADD2
									FMOD
									CASZ1
									HS1BP3
									STMN4
									STMN1
									IKBIP
									AC010441.1
									BCAN
									DUSP9
									AC120194.1
									KCNQ2
									CTC-525D6.2
									CADM2
									SATB1
									PHF16
									RP11-384P7.7
									RP11-244H3.1
									GPR45
									RIMS4
									CAPN2
									CD2AP
									RP1-212P9.3
									BCL11B
									GORAB
									MIR3665
									RP11-401P9.4
									GPX8
									KB-318B8.7
									RCAN1
									YAP1
									NTM
									MCFD2
									MURC
									HSPB1P1
									CTC-506B8.1
									YPEL1
									TNS3
									KY
									TNFRSF11B
									LINGO3
									LINGO1
									AC073479.1
									MYO5A
									FAM13C
									HMX1
									SUCLG2
									TMOD3
									TMOD2
									ZNF74
									TSPAN13
									ELFN2
									MEGF11
									BET1L
									PTRF
