# Supplementary material for: Microglia promote glioblastoma via mTOR‐mediated immunosuppression of the tumour microenvironment
Source: EMBO J. 2020 Jun 22;39(15):e103790. doi: 10.15252/embj.2019103790 (PMC7396846; doi:10.15252/embj.2019103790)
Supplement: Supplementary file 4 — Table EV2 [file EMBJ-39-e103790-s004.xlsx]

## Sheet: Table EV2
Table EV2 - Differential correlation analysis calculated between CIBERSORT cell fractions and ssGSEA enrichment scores for each signature
	T.cells.CD8	T.cells.CD4.naive	T.cells.CD4.memory.activated	T.cells.follicular.helper	T.cells.regulatory..Tregs.	T.cells.gamma.delta	NK.cells.resting	Monocytes	Macrophages.M0	Macrophages.M1	Macrophages.M2	Dendritic.cells.activated	Neutrophils
mTOR	0.00209563	1.56514	1.05257	-1.24405	-0.772339	1.10647	-1.88976	1.97899	-1.25592	-0.139588	-0.491489	0.51993	-0.00590669
NF-kB	1.55498	0.284572	0.82247	-0.912213	0.435765	0.694684	0.146606	-0.263061	-0.669372	0.940933	0.466985	0.0881054	1.4887
STAT3	1.7322	-0.101882	0.311711	-0.241668	-0.731246	-0.0202705	0.251393	-0.190922	-0.0234139	1.24353	0.744653	0.565994	1.82958
IFNy	0.800198	-0.349525	-0.277683	1.08934	-1.84566	-1.47525	0.181827	-0.0649254	1.3375	1.25413	1.32666	-0.19255	0.965215
T cell chemotaxis	-0.865754	-1.93125	-1.98416	1.65909	-0.0929575	-1.16728	1.64472	-1.41745	1.28297	-0.790385	-0.497253	0.816703	-0.649047
Neg. reg. Lymphocyte	-0.814205	0.580599	0.0799047	-1.20189	0.625948	1.66565	-0.904138	1.05579	-1.6269	-1.45242	-1.81591	1.39566	-0.800559
Leukocyte migration	-0.741314	-0.207259	0.00408941	-0.258795	1.93559	0.500978	0.595017	-0.829787	-0.33702	-0.776766	-0.505628	-0.735811	-0.942822
Antigen presentation	0.823452	1.28145	1.58053	-0.632088	0.0309412	-0.00334101	-0.822736	0.496028	-0.0942963	1.26056	1.37093	-1.774	0.589054
