# Supplementary material for: Microglia promote glioblastoma via mTOR‐mediated immunosuppression of the tumour microenvironment
Source: EMBO J. 2020 Jun 22;39(15):e103790. doi: 10.15252/embj.2019103790 (PMC7396846; doi:10.15252/embj.2019103790)
Supplement: Supplementary file 5 — Table EV3 [file EMBJ-39-e103790-s005.xlsx]

## Sheet: Table EV3
Table EV3 - ssGSEA enrichment score calculated for each signature per TCGA GBM bulk transcriptomic data
Sample	TAM-MG	mTOR	TAM-BMDM	Wang classification
TCGA.02.2485	-0.189862	0.0351957	-0.525973	Classical
TCGA.06.0125	0.338513	0.593713	-0.630137	Classical
TCGA.06.0157	0.974183	-0.891222	-0.0639723	Classical
TCGA.06.0158	1.69938	0.638478	0.144052	Classical
TCGA.06.0211	0.150884	0.0710112	-0.649924	Classical
TCGA.06.0743	-0.419809	-1.59148	-0.567806	Classical
TCGA.06.0744	-0.805977	-0.109281	-1.1149	Classical
TCGA.06.0747	-0.130463	-0.382524	-0.865587	Classical
TCGA.06.0882	1.70873	0.185586	0.505915	Classical
TCGA.06.1804	1.49035	0.986537	-0.927041	Classical
TCGA.06.2557	0.766044	1.17223	0.813061	Classical
TCGA.06.2561	0.819594	0.947813	0.424563	Classical
TCGA.06.2563	-0.96011	0.0822872	-0.424617	Classical
TCGA.06.2564	0.951926	0.469769	0.011667	Classical
TCGA.06.2565	-0.551182	0.0376742	-0.517084	Classical
TCGA.06.5408	-0.510601	0.054891	-0.460588	Classical
TCGA.06.5414	-1.12634	0.307005	0.561686	Classical
TCGA.06.5415	0.175099	-0.747436	-1.25317	Classical
TCGA.08.0386	0.658874	0.595214	-0.956692	Classical
TCGA.12.3653	-0.843172	-0.0126758	-0.408414	Classical
TCGA.14.0787	-1.1773	-0.88296	-0.0442936	Classical
TCGA.14.0790	-0.801878	-1.21536	-1.27672	Classical
TCGA.15.0742	-1.07179	-0.555993	-1.33505	Classical
TCGA.19.2619	1.53117	0.0929681	-0.405704	Classical
TCGA.19.2620	1.88698	0.439437	-0.175141	Classical
TCGA.19.5960	0.365693	-0.457703	-1.85441	Classical
TCGA.27.1835	-0.930981	-0.00999061	-1.28278	Classical
TCGA.27.2523	-1.1224	-0.369669	-1.43798	Classical
TCGA.27.2526	-0.857249	-2.48504	-0.225131	Classical
TCGA.27.2528	-0.350684	-0.223167	-0.836747	Classical
TCGA.28.1747	0.940182	-0.708281	-0.19576	Classical
TCGA.28.2499	0.0505436	-0.608391	-0.644904	Classical
TCGA.28.5204	-0.207909	-0.475736	-0.500874	Classical
TCGA.28.5208	-0.530926	-1.32155	-0.33873	Classical
TCGA.28.5209	-0.517745	-0.166276	-0.53272	Classical
TCGA.32.1970	0.404782	0.268516	-0.859831	Classical
TCGA.32.1982	1.10919	1.09814	0.643223	Classical
TCGA.32.2632	0.0982191	-0.604603	1.05764	Classical
TCGA.41.2572	-1.24029	-0.594192	-0.0943743	Classical
TCGA.76.4925	-1.36467	0.133135	-1.19212	Classical
TCGA.76.4926	0.254946	-1.1802	-1.00141	Classical
TCGA.76.4931	-0.506808	-0.0138833	-1.10087	Classical
TCGA.76.4932	-0.738759	0.467827	-0.393397	Classical
TCGA.06.0187	0.133174	0.595358	0.369596	Classical,Mesenchymal
TCGA.06.0878	0.376038	1.05875	0.659678	Classical,Mesenchymal
TCGA.14.1034	0.551241	1.11672	0.735781	Classical,Mesenchymal
TCGA.16.1045	1.53892	1.85164	1.66341	Classical,Mesenchymal
TCGA.26.5139	0.227112	-0.162738	-0.137697	Classical,Mesenchymal
TCGA.32.2615	0.36501	0.680067	0.370349	Classical,Mesenchymal
TCGA.32.2638	0.755905	0.846093	0.763059	Classical,Mesenchymal
TCGA.41.4097	2.11871	1.87258	0.910209	Classical,Mesenchymal
TCGA.02.0055	-1.54301	0.414322	2.59275	Mesenchymal
TCGA.02.2486	-0.683689	-1.17752	1.39892	Mesenchymal
TCGA.06.0130	-0.910262	0.940977	2.62836	Mesenchymal
TCGA.06.0132	1.69272	1.15142	1.14981	Mesenchymal
TCGA.06.0141	0.011662	0.653941	1.97285	Mesenchymal
TCGA.06.0168	1.56363	-0.609471	1.09355	Mesenchymal
TCGA.06.0190	0.662888	0.492581	1.57543	Mesenchymal
TCGA.06.0210	0.0749307	1.0196	0.806067	Mesenchymal
TCGA.06.0644	-0.753347	0.75347	1.54337	Mesenchymal
TCGA.06.0645	0.2063	0.849395	1.76527	Mesenchymal
TCGA.06.0649	0.868338	0.581366	0.766097	Mesenchymal
TCGA.06.0750	-0.258828	-1.05516	0.290018	Mesenchymal
TCGA.06.2562	1.08563	-0.048861	0.423034	Mesenchymal
TCGA.06.5410	-0.300547	0.670758	3.32303	Mesenchymal
TCGA.06.5412	0.0699098	0.0870972	1.67266	Mesenchymal
TCGA.06.5418	-0.955251	0.464912	0.0982895	Mesenchymal
TCGA.12.0619	-0.445618	1.89485	1.11244	Mesenchymal
TCGA.12.5299	0.0262439	-0.647964	-0.187621	Mesenchymal
TCGA.14.0781	0.923749	-0.139894	1.22608	Mesenchymal
TCGA.14.0789	0.394594	1.58543	1.47225	Mesenchymal
TCGA.14.1823	-1.13325	-1.82061	0.754164	Mesenchymal
TCGA.14.1829	-2.22929	-2.87236	0.396587	Mesenchymal
TCGA.27.1831	-2.31309	-3.09586	0.124085	Mesenchymal
TCGA.27.1832	-0.0406859	-0.980988	1.21679	Mesenchymal
TCGA.27.2524	-1.31379	-2.54829	0.312536	Mesenchymal
TCGA.28.2509	-0.421528	0.218309	-0.0117177	Mesenchymal
TCGA.28.2513	-0.330669	0.712779	1.69123	Mesenchymal
TCGA.28.5213	-1.16989	-1.62331	1.73121	Mesenchymal
TCGA.28.5218	-1.14374	-0.348432	2.028	Mesenchymal
TCGA.32.4213	-0.856041	-0.405371	1.18367	Mesenchymal
TCGA.76.4927	1.13377	-0.184498	0.0787275	Mesenchymal
TCGA.76.4928	-0.120015	-0.467815	0.638222	Mesenchymal
TCGA.02.0047	1.77646	2.78311	0.433602	Proneural
TCGA.06.0174	-0.0674393	0.970126	-1.10366	Proneural
TCGA.06.0238	-0.311335	-0.571911	-0.415943	Proneural
TCGA.06.0686	-0.0930486	0.502497	-0.702223	Proneural
TCGA.06.2558	0.404569	0.759261	-0.682183	Proneural
TCGA.06.2559	0.00171078	0.23002	-0.389958	Proneural
TCGA.06.5411	0.955807	-0.112444	-0.758922	Proneural
TCGA.12.0616	-1.66147	-1.13634	-0.739652	Proneural
TCGA.12.0618	0.343501	2.40731	-1.33939	Proneural
TCGA.12.1597	0.0705874	0.162148	-0.842918	Proneural
TCGA.12.3650	-1.02535	-0.0601617	-0.929861	Proneural
TCGA.14.1825	-1.13314	1.0401	-1.74849	Proneural
TCGA.16.0846	1.3058	0.00359059	-0.0370886	Proneural
TCGA.19.1390	-0.223682	1.39198	-1.55847	Proneural
TCGA.19.2624	-0.314376	-0.0705821	-1.85244	Proneural
TCGA.26.5133	-1.79513	0.678158	-1.6876	Proneural
TCGA.26.5134	-0.424774	0.404344	-1.36713	Proneural
TCGA.26.5135	0.547814	0.190431	-0.0772147	Proneural
TCGA.32.2634	0.422604	0.530981	-1.02165	Proneural
TCGA.41.2571	-0.316269	0.369403	-1.35269	Proneural
TCGA.41.5651	-0.449384	0.329225	-1.54943	Proneural
TCGA.76.4929	0.395282	-0.825434	-0.844206	Proneural
TCGA.06.5856	0.72622	0.0316753	-0.258049	Proneural,Classical
TCGA.27.1837	0.250203	-0.316674	-0.499239	Proneural,Classical
TCGA.28.2514	1.6176	1.37999	-0.613296	Proneural,Classical
TCGA.28.5207	2.06057	-0.510788	-0.210114	Proneural,Classical
TCGA.06.0138	0.348344	-0.584249	0.427434	Proneural,Mesenchymal
TCGA.06.0646	1.02067	0.379898	0.318119	Proneural,Mesenchymal
TCGA.06.5413	-0.239407	-0.957105	0.117202	Proneural,Mesenchymal
TCGA.27.1830	0.988079	1.23439	0.321376	Proneural,Mesenchymal
TCGA.28.1753	0.078999	1.22255	1.25545	Proneural,Mesenchymal
TCGA.28.5215	1.26704	0.65296	0.216159	Proneural,Mesenchymal
TCGA.28.5216	0.174668	0.481393	-0.389141	Proneural,Mesenchymal
TCGA.41.3915	0.203648	1.3231	0.904926	Proneural,Mesenchymal
TCGA.06.0184	1.18019	0.587329	1.16849
TCGA.06.0219	-1.03815	-2.98245	-0.572217
TCGA.06.0745	-0.752023	-0.441333	-0.148461
TCGA.06.0749	1.10947	-0.969017	-0.0127637
TCGA.06.2567	0.780164	0.294593	0.442348
TCGA.06.2569	-1.41786	-0.403552	-1.2132
TCGA.06.5858	1.67654	0.736441	-0.299065
TCGA.06.5859	0.681477	-0.577011	-0.00578253
TCGA.12.0821	-0.963033	0.193594	-1.41903
TCGA.12.3652	-2.34718	-1.46666	-1.054
TCGA.12.5295	-2.30383	-1.12631	0.360068
TCGA.14.0817	-1.33881	-0.430368	0.442514
TCGA.14.2554	-0.503614	-1.45321	0.303686
TCGA.19.2625	-0.237387	0.0696964	-0.37821
TCGA.26.5132	-1.15008	0.813423	-0.303034
TCGA.26.5136	-1.11592	-0.863857	-0.0849858
TCGA.27.1834	1.29283	-0.0750224	-0.051455
TCGA.27.2519	0.321549	-0.462402	0.543355
TCGA.28.5220	-0.365295	-1.57444	-0.899759
TCGA.32.1980	2.30693	0.88925	0.735621
TCGA.32.5222	0.00233597	-0.464728	0.155048
