# Supplementary material for: Microglia promote glioblastoma via mTOR‐mediated immunosuppression of the tumour microenvironment
Source: EMBO J. 2020 Jun 22;39(15):e103790. doi: 10.15252/embj.2019103790 (PMC7396846; doi:10.15252/embj.2019103790)
Supplement: Supplementary file 6 — Table EV4 [file EMBJ-39-e103790-s006.xlsx]

## Sheet: Table EV4
Table EV4 - Clinical and molecular data relating to the primary GBM lines presented in this study
GBM No.	Histo ID	Sex	Date of surgery	Age at surgery	Location of tumour	Histology Diagnosis	IDH1 (R132H IHC)	ATRX	PTEN	EGFR	IDH1	IDH2	Histone mut (H3F3)	TERT	MGMT methylation	Heidelberg classifier	Wang classifier
GBM026	NH16-270	M	2016-02-02	64	Right frontal	Glioblastoma, IDH wild-type	-	Retained	-	Strong	-	-	-	C228T	High,50%	96.9	0.766
GBM052	NH16-2214	F	2016-09-27	73	Right frontal	Glioblastoma, IDH wild-type	-	Retained	LOH	Strong	-	-	-	C228T	Moderate, 25%	94.5	0.207
														-	Negative
														/	Not tested
