# Supplementary material for: Microglia promote glioblastoma via mTOR‐mediated immunosuppression of the tumour microenvironment
Source: EMBO J. 2020 Jun 22;39(15):e103790. doi: 10.15252/embj.2019103790 (PMC7396846; doi:10.15252/embj.2019103790)
Supplement: Supplementary file 7 — Dataset EV1 [file EMBJ-39-e103790-s007.xls]

## Sheet: Sheet0
Dataset EV1 - Pathways identified as significantly enriched by IPA software based on the differentially regulated gene list between healthy microglia and TAM-MG.
© 2000-2018 QIAGEN. All rights reserved.
Ingenuity Canonical Pathways	-log(p-value)	Ratio	z-score	Molecules
EIF2 Signaling	13.2	0.362	4.629	RPL22,RPLP2,RPL39,RPL35A,CCND1,RPS11,VEGFA,RPS7,RPS20,EIF3D,RPS13,PIK3CG,RPL21,RPL19,RPS2,EIF1AY,RPL36AL,RPS8,RPL12,EIF3E,RPL37A,RPL28,RPL9,RPS6,RPL15,RPL8,GAB1,IRS1,RPS25,RPS15A,RPL6,RPL41,RPL13A,RPSA,EIF3K,RPL24,ATF5,Rpl36a,RPS18,PIK3R5,RPL7A,RPS28,RPL14,RPL35,RPL18A,KL,RPS17,RPS5,RPS12,RPL18,RPL31,RPS24,RPS19,RPL4,EIF3H,RPL17,RPS10,RPS21,TRIB3,RPL23,FAU,RPL27,RPS4Y1,RPS15,RPS16,RPS26,RPS27L,EI…
Hepatic Fibrosis / Hepatic Stellate Cell Activation	8.14	0.322	#NUM!	TGFBR1,MYL2,COL9A3,MMP13,VEGFA,COL11A2,COL27A1,FASLG,TNFRSF11B,COL9A1,COL4A1,MYH14,IL6R,COL2A1,IFNGR1,MET,IGF2,CD40,MYH3,TGFB3,IL1RAPL1,CCR7,AGTR1,COL7A1,COL3A1,COL4A5,FN1,IL1RL1,CCL5,COL4A2,NFKB1,Col17a1,PDGFC,PGF,COL16A1,COL1A2,COL6A1,IGF1,TIMP1,NGFR,HGF,PDGFRA,COL22A1,LBP,COL18A1,STAT1,IFNG,VCAM1,FLT1,COL20A1,COL1A1,TLR4,COL5A3,CSF1,IL1B,COL11A1,COL9A2,MMP9
Atherosclerosis Signaling	7.95	0.368	#NUM!	APOE,MSR1,CD36,APOC4,PLA2R1,MMP13,APOC2,NFKB1,PDGFC,PLA2G7,PLA2G2C,PLBD1,COL1A2,LYZ,PLA2G2F,PLA2G5,S100A8,COL11A2,COL18A1,ITGA4,PLA2G16,IFNG,VCAM1,CXCR4,PLA2G4C,COL2A1,CCL11,F3,SELPLG,IL33,COL1A1,COL5A3,ALB,PLA2G2E,CD40,CSF1,IL1RN,IL1B,MMP9,TNFSF14,APOD,COL3A1
Oxidative Phosphorylation	6.75	0.364	#NUM!	NDUFA4,COX7B,ATP5G1,ATP5H,COX6A1,NDUFA7,ATP5D,Cox6c,COX8A,NDUFB8,NDUFA1,NDUFA2,COX6A2,Atp5e,NDUFA5,NDUFB9,ATP5J2,NDUFS6,NDUFB6,ATP5G3,ATP5G2,COX6B1,Cyct,ATP5O,UQCR11,COX7A1,NDUFA13,COX6B2,UQCR10,NDUFB7,COX5A,COX7A2,NDUFA12,CYCS,NDUFB2,UQCRQ
mTOR Signaling	6.71	0.298	1.706	PRKAB1,RPS11,RPS7,VEGFA,RPS20,EIF3D,RPS13,PIK3CG,PPM1L,RPS2,PRKD1,PRKCQ,RPS8,RHOJ,EIF3E,RPS6,RPS6KA6,RND3,GAB1,IRS1,PPP2R2B,PRKCH,RPS15A,RPS25,RPSA,EIF3K,RPS18,PIK3R5,FKBP1A,PRR5L,PDGFC,PGF,EIF4EBP1,RPS28,KL,RHOD,RPTOR,RHOU,PPP2R2C,RPS17,RPS12,RPS5,RPS24,RPS19,EIF3H,RPS10,RPS21,FAU,RHOV,RPS15,RPS4Y1,RPS16,RPS26,RPS27L,EIF3I,RPS27A,RPS14
Granulocyte Adhesion and Diapedesis	6.7	0.316	#NUM!	SELL,CLDN11,IL1RL1,MMP16,MMP15,MMP13,CCL24,SDC3,CCL5,MMP25,Cxcl9,CXCL10,CXCL13,SDC2,Ccl8,CXCR2,NGFR,EZR,MMP8,CCL25,CLDN9,MMP12,MMP17,MMP19,TNFRSF11B,ITGA4,VCAM1,SDC1,Cxcl11,CXCR4,Ppbp,PF4,ITGA2,MMP10,CCL11,ITGAL,C5,SELPLG,MMP27,IL33,CXCL16,CLDN12,IL1RN,IL1B,ITGA1,CLDN14,IL1RAPL1,Ccl7,MMP9
Regulation of eIF4 and p70S6K Signaling	6.42	0.315	0.302	RPS18,PIK3R5,MAPK13,MAPK11,RPS11,EIF4EBP1,RPS28,RPS7,RPS20,EIF3D,KL,RPS13,PIK3CG,PPM1L,PPP2R2C,RPS2,RPS17,RPS12,RPS5,EIF1AY,ITGA4,RPS24,RPS19,EIF3H,ITGA2,RPS8,RPS10,RPS21,EIF3E,MAPK12,FAU,RPS6,RPS15,RPS4Y1,RPS16,GAB1,RPS26,IRS1,PPP2R2B,RPS27L,EIF3I,RPS27A,RPS15A,RPS25,EIF3K,RPSA,RPS14
Estrogen-mediated S-phase Entry	6.13	0.577	3.207	CCNE2,TFDP1,CDK4,CCND1,CDK1,SKP2,E2F6,CCNA2,CCNE1,E2F1,E2F7,CDKN1A,ESR1,E2F8,E2F2
Cell Cycle Control of Chromosomal Replication	6.08	0.434	#NUM!	MCM5,LIG1,MCM6,CDK18,CDC45,MCM8,CDT1,POLA1,CDC6,POLE,DNA2,CDK4,ORC6,CDK1,MCM4,RPA2,PRIM1,MCM2,CDK5,TOP2A,DBF4,ORC1,MCM7
Axonal Guidance Signaling	5.67	0.235	#NUM!	SEMA4F,NTN1,ADAM8,VEGFA,NCK2,GNB4,GNA15,PIK3CG,BAIAP2,PLCB1,SRGAP2,PLCL1,PRKD1,ITGA4,PRKCQ,SEMA5A,L1CAM,PLCL2,MET,ARPC1A,GAB1,IRS1,FYN,PLXNA3,ARPC1B,BDNF,SEMA6A,FZD1,PLXNA2,PLCH1,WNT7A,IGF1,TUBA8,SRGAP1,KL,RHOD,NGFR,MMP8,NTRK1,ADAM19,PFN2,TUBB4A,RASSF5,UNC5C,PLXNA1,EPHB4,ADAM2,MYLPF,ITGA2,MMP10,EFNA1,SEMA3A,TUBA1A,KIF7,GLIS2,PAK3,SEMA7A,FZD7,MYL2,FZD3,EPHB2,MMP13,WNT6,TUBB,PTK2,SEMA6D,SEMA3D,WNT7…
Antigen Presentation Pathway	5.57	0.536	#NUM!	B2M,PSMB9,IFNG,HLA-A,CIITA,HLA-DQA1,PSMB8,CD74,HLA-DQB1,PSMB6,TAP1,NLRC5,HLA-F,HLA-E,HLA-DRB5
Cyclins and Cell Cycle Regulation	5.39	0.364	1.8	CDKN2A,CDK4,CCNB2,CDKN2C,CCND1,CDKN2B,CCNA2,E2F6,CCND3,PPM1L,HDAC7,PPP2R2C,E2F2,E2F8,CCNE2,TFDP1,WEE1,CDK1,CCNB1,SKP2,MYT1,CCNE1,CCND2,CDKN1A,E2F1,E2F7,PPP2R2B,TGFB3
Th1 and Th2 Activation Pathway	5.18	0.286	#NUM!	MAP2K6,TGFBR1,CD3E,IL12RB1,HLA-A,KLRD1,IL1RL1,HAVCR2,CD4,MAF,PIK3R5,HLA-DQA1,ACVR2B,HLA-DQB1,TBX21,NFKB1,CD8A,CD28,NFIL3,JUN,KL,PIK3CG,CD274,IL27RA,STAT1,KLRC1,IL2RB,RUNX3,IFNG,DLL1,IL2RG,PRKCQ,CXCR4,IL6R,IFNGR1,STAT4,IL33,CD3G,NOTCH4,GAB1,CD40,IL12B,H2-Eb2,IRS1,IL2RA,JAG1,GATA3,HLA-DRB5
Inhibition of Matrix Metalloproteases	5.06	0.459	-2.673	HSPG2,SDC1,MMP16,MMP15,MMP13,MMP10,MMP25,MMP27,ADAM12,TIMP1,SDC2,MMP8,THBS2,MMP12,MMP9,MMP17,MMP19
Mitochondrial Dysfunction	4.79	0.283	#NUM!	NDUFA4,ATP5G1,COX7B,ATP5H,COX6A1,Cox6c,ATP5D,NDUFA7,XDH,COX8A,NDUFB8,NDUFA1,NDUFA2,COX6A2,Atp5e,NDUFA5,NDUFB9,SOD2,GPD2,ATP5J2,NDUFS6,NDUFB6,CPT1C,ATP5G3,ATP5G2,COX6B1,ATP5O,LRRK2,UQCR11,MAPK12,COX7A1,GPX7,NDUFA13,GSR,COX6B2,UQCR10,TXN2,NDUFB7,COX5A,COX7A2,NDUFA12,CYCS,NDUFB2,UQCRQ,MAOA
Th1 Pathway	4.77	0.303	2.121	MAP2K6,CD3E,IL12RB1,HLA-A,KLRD1,HAVCR2,CD4,PIK3R5,HLA-DQA1,HLA-DQB1,TBX21,CD8A,NFKB1,CD28,NFIL3,KL,PIK3CG,CD274,IL27RA,STAT1,KLRC1,RUNX3,IFNG,DLL1,PRKCQ,IL6R,IFNGR1,STAT4,CD3G,NOTCH4,GAB1,CD40,IL12B,H2-Eb2,IRS1,GATA3,HLA-DRB5
Colorectal Cancer Metastasis Signaling	4.68	0.254	3.201	TGFBR1,FZD3,MMP16,TLR8,MMP13,WNT6,CCND1,VEGFA,GNB4,PIK3CG,WNT7B,WNT4,FZD2,RALGDS,IL6R,FZD9,RHOJ,IFNGR1,MAPK12,MMP27,CDH1,RND3,GAB1,IRS1,TGFB3,PTGER2,Tcf7,PTGER3,MMP15,PIK3R5,FZD1,NFKB1,MMP25,PDGFC,PGF,GNG11,JUN,WNT7A,KL,RHOD,MMP8,TLR7,RHOU,NOS2,ADCY8,MMP12,STAT1,MMP17,PTGER4,MMP19,IFNG,ADCY6,MMP10,TCF7L1,BIRC5,TLR4,RHOV,FZD4,TLR5,PTGS2,MMP9,FZD7
GADD45 Signaling	4.65	0.579	#NUM!	CCNE1,CCNE2,CCND2,CCND3,GADD45G,CDKN1A,CDK4,BRCA1,CCND1,CDK1,CCNB1
T Helper Cell Differentiation	4.59	0.358	#NUM!	IL21,IFNG,IL2RG,TGFBR1,IL12RB1,HLA-A,IL6R,HLA-DQA1,FOXP3,IFNGR1,HLA-DQB1,TBX21,RORC,STAT4,CD28,CD40,IL12B,H2-Eb2,NGFR,IL2RA,STAT1,GATA3,HLA-DRB5,TNFRSF11B
Aryl Hydrocarbon Receptor Signaling	4.53	0.291	1.89	CDKN2A,HSPB2,POLA1,CDK4,NFKB1,RARG,CCND1,CHEK1,TGM2,CCNA2,ALDH1L1,NCOA7,JUN,CCND3,ALDH1A3,RARA,AHR,FASLG,ALDH1B1,MGST1,CCNE2,TFDP1,CCNE1,CCND2,MGST2,ALDH1L2,ALDH1A2,E2F1,CDKN1A,TGFB3,IL1B,ALDH18A1,NFIB,DHFR,DCT,NRIP1,ESR1,GSTP1,MCM7
Agranulocyte Adhesion and Diapedesis	4.35	0.273	#NUM!	CLDN11,SELL,FN1,MYL2,MMP16,MMP15,MMP13,CCL24,CCL5,MMP25,Cxcl9,CXCL10,CXCL13,CXCR2,Ccl8,MMP8,EZR,CCL25,CLDN9,MMP12,MMP17,ITGA4,MMP19,VCAM1,Cxcl11,Ppbp,CXCR4,MYH14,PF4,ITGA2,MMP10,CCL11,SELPLG,C5,MMP27,IL33,CXCL16,CLDN12,IL1RN,MYH3,IL1B,ITGA1,CLDN14,MMP9,Ccl7
Altered T Cell and B Cell Signaling in Rheumatoid Arthritis	4.33	0.329	#NUM!	TRAF3,HLA-A,TLR8,HLA-DQA1,HLA-DQB1,NFKB1,TNFRSF17,CD28,CXCL13,TLR7,FASLG,IL21,IFNG,SPP1,TNFRSF13C,IL33,TLR4,CD40,TLR5,CSF1,IL12B,IL1RN,PRTN3,H2-Eb2,IL1B,TNFRSF13B,HLA-DRB5
Type I Diabetes Mellitus Signaling	4.12	0.304	0.943	MAP2K6,CD3E,HLA-A,HLA-DQA1,MAPK13,HLA-DQB1,NFKB1,MAPK11,CD28,NGFR,BID,SOCS2,STAT1,HLA-F,NOS2,PTPRN,FASLG,TNFRSF11B,IFNG,ICA1,IKBKE,IFNGR1,HSPD1,MAPK12,CD3G,IL12B,H2-Eb2,IL1B,CYCS,HLA-E,HLA-DRB5
GP6 Signaling Pathway	4.03	0.282	4.11	FYN,ITGA2B,Calm1 (includes others),COL4A5,PIK3R5,COL9A3,COL4A2,Col17a1,COL16A1,LAMC1,COL1A2,PTK2,COL6A1,SCHIP1,KL,PIK3CG,LAMB1,COL22A1,COL11A2,COL18A1,COL27A1,PRKD1,COL9A1,PRKCQ,COL4A1,COL2A1,COL20A1,COL1A1,COL5A3,GAB1,LAMA4,IRS1,PRKCH,COL11A1,COL9A2,COL7A1,COL3A1
Communication between Innate and Adaptive Immune Cells	4.01	0.333	#NUM!	B2M,IFNG,HLA-A,CD4,TLR8,CCL5,CD8A,TNFRSF13C,TNFRSF17,IL33,CXCL10,CD28,TLR4,TLR5,CD40,IL12B,IL1RN,TLR7,IL1B,TNFRSF13B,HLA-F,HLA-DRB5,CCR7,HLA-E
LXR/RXR Activation	3.83	0.291	-0.378	KNG1,APOE,SCD,MSR1,IL1RL1,NR1H4,CD36,APOC4,APOC2,NFKB1,C4A/C4B,LYZ,NGFR,FASN,S100A8,LBP,NOS2,CYP51A1,TNFRSF11B,TTR,C3,NR1H3,IL33,TLR4,ALB,LDLR,IL1RN,IL1B,PTGS2,IL1RAPL1,MMP9,APOD
Inhibition of Angiogenesis by TSP1	3.8	0.424	1.265	HSPG2,FYN,TGFBR1,SDC1,CD36,MAPK13,MAPK12,MAPK11,VEGFA,JUN,SDC2,THBS1,MMP9,Gucy1b2
Dendritic Cell Maturation	3.76	0.26	4.012	B2M,HLA-A,PIK3R5,HLA-DQA1,MAPK13,HLA-DQB1,NFKB1,MAPK11,PLCH1,COL1A2,DDR2,KL,NGFR,PIK3CG,PLCB1,LY75,COL11A2,COL18A1,STAT1,PLCL1,FCGR3A/FCGR3B,TNFRSF11B,CREB3L3,COL2A1,IKBKE,PLCL2,CREB5,MAPK12,IL33,STAT4,TLR4,COL1A1,COL5A3,GAB1,CD40,IL1RN,IL12B,H2-Eb2,IRS1,IL1B,STAT2,HLA-DRB5,CCR7,COL3A1
Cell Cycle: G2/M DNA Damage Checkpoint Regulation	3.75	0.367	-0.728	CDKN2A,CDC25C,YWHAG,WEE1,CCNB2,PLK1,AURKA,CDK1,CHEK1,CCNB1,SKP2,CDC25B,CDKN1A,TOP2A,CKS1B,PKMYT1,HIPK2,BRCA1
Th2 Pathway	3.74	0.274	0.392	TGFBR1,CD3E,IL12RB1,HLA-A,IL1RL1,CD4,MAF,PIK3R5,HLA-DQA1,ACVR2B,HLA-DQB1,TBX21,NFKB1,CD28,JUN,KL,PIK3CG,IL2RB,RUNX3,IFNG,DLL1,IL2RG,PRKCQ,CXCR4,IL33,STAT4,CD3G,NOTCH4,GAB1,CD40,IL12B,H2-Eb2,IRS1,IL2RA,GATA3,JAG1,HLA-DRB5
Leukocyte Extravasation Signaling	3.72	0.249	3.086	MMP16,JAM2,MMP13,MAPK13,PTK2,EZR,PIK3CG,CYBB,ARHGAP12,PRKD1,ITGA4,PRKCQ,MAPK12,ARHGAP5,MMP27,CLDN12,GAB1,RAP1GAP,IRS1,CLDN14,PRKCH,ITGA1,CTTN,CLDN11,SPN,MMP15,PIK3R5,RAPGEF4,MMP25,BCAR1,MAPK11,TIMP1,KL,MMP8,SIPA1,RASSF5,CLDN9,MMP12,MMP17,MMP19,VCAM1,ARHGAP6,CXCR4,ITGA2,MMP10,ITGAL,SELPLG,EDIL3,VAV3,CD44,MMP9
Small Cell Lung Cancer Signaling	3.6	0.306	1.147	NOS1,TRAF3,CCNE2,FHIT,TFDP1,CDK4,PIK3R5,IKBKE,NFKB1,CDKN2B,CCND1,PTEN,SKP2,PTK2,CCNE1,GAB1,KL,PIK3CG,IRS1,E2F1,TRAF4,CKS1B,BID,CYCS,PTGS2,TRAF1
Toll-like Receptor Signaling	3.56	0.319	0	MAP2K6,SIGIRR,IL1RL1,TLR8,MAPK13,NFKB1,MAPK12,MAPK11,IL33,UBD,TLR4,JUN,TLR5,IL12B,IL1RN,TRAF4,TLR7,RPS27A,IL1B,EIF2AK2,LBP,ELK1,TRAF1
IL-12 Signaling and Production in Macrophages	3.55	0.273	#NUM!	APOE,IL12RB1,APOC4,MAF,PIK3R5,MST1,APOC2,MAPK13,NFKB1,MAPK11,LYZ,JUN,KL,PIK3CG,S100A8,NOS2,STAT1,PRKD1,PPARG,IFNG,PRKCQ,IKBKE,IFNGR1,MAPK12,STAT4,TLR4,ALB,GAB1,CD40,IL12B,IRS1,TGFB3,PRKCH,MST1R,APOD
Role of Pattern Recognition Receptors in Recognition of Bacteria and Viruses	3.55	0.273	1.043	LIF,Oas1b,TLR8,PIK3R5,CCL5,NFKB1,IFIH1,KL,PIK3CG,IL17D,TLR7,CLEC6A,NLRC4,PRKD1,IFNG,OAS1,PRKCQ,C3,OAS2,OAS3,MAPK12,C5,TLR4,CLEC7A,IRF7,GAB1,TLR5,IL12B,IRS1,DDX58,TGFB3,IL1B,PRKCH,EIF2AK2,IL11
Interferon Signaling	3.51	0.419	3.051	IFITM3,IFIT3,IFNG,OAS1,IFI35,IFNGR1,STAT2,PSMB8,STAT1,IFITM2,TAP1,BAK1,ISG15
Phagosome Formation	3.43	0.275	#NUM!	MRC1,FN1,MSR1,PLA2R1,TLR8,PIK3R5,PLCH1,RHOD,KL,PIK3CG,RHOU,TLR7,PLCB1,PLCL1,FCGR3A/FCGR3B,PRKD1,ITGA4,CR2,PRKCQ,ITGA2,RHOJ,PLCL2,INPP5D,TLR4,CLEC7A,RHOV,Fcrls,GAB1,TLR5,RND3,IRS1,PRKCH,ITGAX
dTMP De Novo Biosynthesis	3.27	1	#NUM!	TYMS,SHMT1,DHFR,SHMT2
ILK Signaling	3.25	0.245	2.655	MAP2K6,FLNB,FN1,MYL2,PIK3R5,ITGB8,NFKB1,CCND1,PDGFC,PPP1R14B,PGF,PTEN,NCK2,PTK2,VEGFA,JUN,KL,RHOD,FLNA,PIK3CG,PPM1L,RHOU,PPP2R2C,ITGB4,NOS2,Irs3,PARVA,LIMS2,MYH14,CREB3L3,FERMT2,VIM,Irs4,RHOJ,CREB5,MAPK12,RHOV,CDH1,GAB1,RND3,IRS1,PPP2R2B,MYH3,KRT18,PTGS2,MMP9
Pancreatic Adenocarcinoma Signaling	3.23	0.271	2.065	CDKN2A,TGFBR1,PIK3R5,CDK4,NFKB1,CDKN2B,CCND1,PDGFC,PGF,RAD51,VEGFA,E2F6,KL,PIK3CG,ERBB2,STAT1,RALGDS,E2F8,E2F2,TFDP1,MAPK12,BIRC5,CCNE1,GAB1,IRS1,E2F1,CDKN1A,E2F7,TGFB3,PTGS2,ELK1,MMP9
Osteoarthritis Pathway	3.22	0.24	3.703	TGFBR1,PRKAB1,FZD3,MMP13,VEGFA,ELF3,RUNX2,FZD2,ITGA4,ADAMTS4,SPP1,H19,COL2A1,FZD9,ANXA2,CREB5,IL1RAPL1,JAG1,Tcf7,FN1,IL1RL1,FZD1,NFKB1,PDGFC,PGF,GLI3,DDR2,CXCR2,ANXA5,SPHK1,S100A8,NAMPT,MMP12,NOS2,PPARG,S1PR2,ITGA2,CREB3L3,MMP10,TCF7L1,TLR4,FZD4,GLIS2,IL1B,WISP1,MEF2C,PTGS2,MMP9,FZD7
Pyrimidine Deoxyribonucleotides De Novo Biosynthesis I	3.14	0.455	#NUM!	TYMS,NME1,NME4,DUT,CMPK2,NME2,RRM2,AK4,DTYMK,RRM1
Cell Cycle: G1/S Checkpoint Regulation	3.13	0.317	-1.698	CDKN2A,CCNE2,TFDP1,CDK4,CDKN2C,CDKN2B,CCND1,SKP2,E2F6,CCNE1,CCND2,CCND3,CDKN1A,E2F1,E2F7,HDAC7,TGFB3,RPL5,E2F2,E2F8
Bladder Cancer Signaling	3.12	0.291	#NUM!	CDKN2A,TFDP1,MMP16,MMP15,CDK4,MMP10,MMP13,MMP25,CCND1,PDGFC,PGF,FGF13,MMP27,VEGFA,CDH1,THBS1,MMP8,E2F1,CDKN1A,ERBB2,MMP12,MMP17,MMP9,MMP19,FGF19
Neuroinflammation Signaling Pathway	2.94	0.221	1.953	TRAF3,TGFBR1,TLR8,MAPK13,HLA-DQB1,CX3CR1,CXCL10,SOD2,PIK3CG,PLA2G5,CYBB,FASLG,IL6R,IFNGR1,MAPK12,CREB5,IRF7,CD40,GAB1,IRS1,KCNJ9,S100B,TGFB3,GLUL,B2M,GDNF,HLA-A,BDNF,HLA-DQA1,PIK3R5,ACVR2B,CCL5,FZD1,NFKB1,NGF,MAPK11,PPP3R2,JUN,PLA2G2F,KL,IL34,TLR7,NOS2,STAT1,GABRA1,IFNG,VCAM1,CREB3L3,PLA2G4C,IKBKE,BIRC5,CSF1R,TLR4,GABRG2,PLA2G2E,TLR5,IL12B,H2-Eb2,IL1B,PTGS2,GJB1,HLA-DRB5,MMP9
Primary Immunodeficiency Signaling	2.92	0.359	#NUM!	IL7R,CD19,LCK,IL2RG,CD40,AIRE,CD3E,CD4,CIITA,TNFRSF13B,CD8A,TNFRSF13C,TAP1,UNG
Role of Macrophages, Fibroblasts and Endothelial Cells in Rheumatoid Arthritis	2.91	0.219	#NUM!	TRAF3,FZD3,TLR8,IL17RC,MMP13,WNT6,CCND1,VEGFA,TRAF3IP2,PIK3CG,WNT7B,TRAF4,WNT4,PLCB1,PLCL1,FZD2,PRKD1,ADAMTS4,TNFRSF11B,MIF,PRKCQ,IL6R,FZD9,PLCL2,CREB5,IL7,C5,IL33,GAB1,IL1RN,IRS1,PRKCH,IL1RAPL1,Tcf7,MAP2K6,Calm1 (includes others),FN1,IL1RL1,CEBPD,PIK3R5,CCL5,FZD1,NFKB1,PDGFC,PLCH1,PGF,PPP3R2,JUN,WNT7A,KL,NGFR,TLR7,NOS2,FCGR3A/FCGR3B,TRAF1,VCAM1,CREB3L3,IKBKE,TCF7L1,IL16,TLR4,FZD4,TLR5,CSF1,IL1B,…
Cell Cycle Regulation by BTG Family Proteins	2.91	0.371	1.667	CCNE2,CDK4,CCND1,PRMT1,E2F6,CCNE1,PPP2R2B,PPM1L,E2F1,E2F7,PPP2R2C,E2F8,E2F2
OX40 Signaling Pathway	2.85	0.303	-1.134	B2M,H2-T22,TRAF3,H2-T10,CD3E,HLA-A,CD4,H2-M10.1 (includes others),HLA-DQA1,HLA-DQB1,NFKB1,MAPK12,CD3G,JUN,H2-M2,H2-Eb2,HLA-F,HLA-DRB5,HLA-E,H2-Q8
HIF1α Signaling	2.84	0.263	#NUM!	NOS1,MMP16,MMP15,PIK3R5,MMP13,MAPK13,MMP25,NAA10,MAPK11,PDGFC,PGF,VEGFA,JUN,KL,MMP8,PIK3CG,EGLN3,MMP12,NOS2,MMP17,MMP19,SLC2A5,SLC2A1,MMP10,MAPK12,MMP27,GAB1,IRS1,LDHA,MMP9
Glioblastoma Multiforme Signaling	2.81	0.244	1.616	CDKN2A,FZD3,PIK3R5,CDK4,WNT6,FZD1,CCND1,PDGFC,PLCH1,PTEN,E2F6,WNT7A,IGF1,KL,RHOD,PIK3CG,WNT7B,RHOU,PDGFRA,WNT4,PLCB1,PLCL1,FZD2,E2F8,E2F2,FZD9,RHOJ,PLCL2,RHOV,IGF2,CCNE1,FZD4,GAB1,RND3,IRS1,E2F7,E2F1,CDKN1A,FZD7
Cdc42 Signaling	2.78	0.252	2.683	B2M,H2-T22,H2-T10,ARPC1B,CD3E,MYL2,HLA-A,CDC42EP5,HLA-DQA1,MAPK13,HLA-DQB1,IQGAP1,MAPK11,IQGAP2,JUN,H2-M2,BAIAP2,HLA-F,ITGA4,IQGAP3,H2-Q8,MYLPF,H2-M10.1 (includes others),ITGA2,FGD1,TNK2,MAPK12,CD3G,ARPC1A,PAK3,H2-Eb2,PARD3,HLA-DRB5,HLA-E
Molecular Mechanisms of Cancer	2.76	0.208	#NUM!	RAP2B,CDKN2A,TGFBR1,FZD3,CDKN2C,WNT6,MAPK13,CCND1,PTK2,E2F6,RASGRF1,CCND3,GNA15,PIK3CG,WNT7B,WNT4,PLCB1,HIPK2,BRCA1,FZD2,PRKD1,RALGDS,FASLG,E2F2,ITGA4,CDK18,CCNE2,PRKCQ,TFDP1,RHOJ,FZD9,AURKA,MAPK12,RAC3,CDH1,CCND2,RND3,GAB1,IRS1,E2F1,TGFB3,GNAT2,PRKCH,ARHGEF10,MAP2K6,FYN,CDK4,PIK3R5,FZD1,NFKB1,MAPK11,CDKN2B,CHEK1,CDC25B,WNT7A,JUN,CDK5,FANCD2,KL,RHOD,RHOU,BID,ADCY8,E2F8,CDC25C,ITGA2,ADCY6,BMP5,CDK…
Complement System	2.63	0.364	1.414	C1R,C4A/C4B,SERPING1,C3,C7,CFB,CFH,C6,C2,C5,ITGAX,CR2
Role of CHK Proteins in Cell Cycle Checkpoint Control	2.61	0.309	-1.604	CDC25C,PLK1,RFC5,CDK1,CHEK1,E2F6,RFC4,PPP2R2B,PPM1L,E2F1,E2F7,CDKN1A,CLSPN,PPP2R2C,BRCA1,E2F8,E2F2
Allograft Rejection Signaling	2.61	0.309	#NUM!	B2M,IFNG,H2-T22,H2-T10,HLA-A,H2-M10.1 (includes others),HLA-DQA1,HLA-DQB1,CD28,CD40,H2-M2,H2-Eb2,HLA-F,HLA-DRB5,HLA-E,FASLG,H2-Q8
p38 MAPK Signaling	2.59	0.257	2.887	MAP2K6,TIFA,TGFBR1,IL1RL1,HSPB2,MAPK13,MAPK11,CDC25B,PLA2G2F,PLA2G5,MAP4K1,EEF2K,STAT1,FASLG,CREB3L3,PLA2G4C,MEF2A,MAPK12,CREB5,MEF2B,IL33,RPS6KA6,PLA2G2E,IL1RN,TGFB3,IL1B,MEF2C,IL1RAPL1,ELK1
Graft-versus-Host Disease Signaling	2.54	0.342	#NUM!	IL33,CD28,IFNG,HLA-A,IL1RN,H2-Eb2,HLA-DQA1,IL1B,HLA-DQB1,HLA-F,HLA-DRB5,FASLG,HLA-E
IL-7 Signaling Pathway	2.46	0.267	1.964	FYN,IFNG,FOXO4,IL2RG,SLC2A1,PIK3R5,MAPK13,FOXG1,MAPK12,MAPK11,CCND1,IL7,BAK1,MET,IL7R,PTK2,JUN,CCND3,GAB1,KL,HGF,PIK3CG,IRS1,STAT1
HMGB1 Signaling	2.42	0.246	2.556	MAP2K6,LIF,RBBP7,PIK3R5,MAPK13,NFKB1,MAPK11,JUN,RHOD,KL,NGFR,PIK3CG,IL17D,RHOU,TNFRSF11B,PLAT,IFNG,VCAM1,IFNGR1,RHOJ,MAPK12,TLR4,RHOV,GAB1,RND3,IL12B,IRS1,TGFB3,IL1B,ELK1,IL11
B Cell Development	2.34	0.37	#NUM!	IL7R,CD19,SPN,CD40,HLA-A,H2-Eb2,HLA-DQA1,HLA-DQB1,IL7,HLA-DRB5
Mitotic Roles of Polo-Like Kinase	2.24	0.281	2.309	KIF23,CDC25C,CDC20,WEE1,PRC1,CCNB2,PLK1,CDK1,CCNB1,CDC25B,PLK4,CAPN1,PPM1L,PPP2R2B,FBXO5,PKMYT1,PPP2R2C,KIF11
Eicosanoid Signaling	2.24	0.281	3	PLA2G16,PTGIR,PTGER3,PLA2R1,PLA2G4C,GGT1,PLA2G7,PLA2G2C,PLBD1,PLA2G2E,PLA2G2F,PLA2G5,CYSLTR1,PTGS2,PTGER2,CYSLTR2,PTGER4,DPEP2
Caveolar-mediated Endocytosis Signaling	2.22	0.275	#NUM!	B2M,FYN,FLNB,ITGA2B,RAB5C,HLA-A,ITGA8,ITGA2,ITGB8,ITGAL,DYRK3,ALB,FLOT2,FLNA,CAV1,ITGA1,ITGB4,ITGA4,ITGAX
Crosstalk between Dendritic Cells and Natural Killer Cells	2.22	0.275	#NUM!	IFNG,IL2RG,IL3RA,HLA-A,KLRD1,CD69,NFKB1,ITGAL,CD28,TLR4,CD40,IL12B,TLR7,HLA-F,HLA-DRB5,CCR7,HLA-E,FASLG,IL2RB
Glutathione Redox Reactions I	2.19	0.4	#NUM!	GSR,GPX3,MGST1,MGST2,GPX2,GPX8,GPX7,GSTP1
IL-8 Signaling	2.15	0.221	3.683	ANGPT2,MYL2,PIK3R5,IQGAP1,NFKB1,CCND1,PDGFC,PGF,EIF4EBP1,PTK2,VEGFA,GNB4,GNG11,JUN,CCND3,CXCR2,KL,RHOD,PIK3CG,RHOU,CYBB,PRKD1,CR2,VCAM1,PRKCQ,FLT1,ANGPT1,IKBKE,RHOJ,MAPK12,RAC3,CSTB,RHOV,CDH1,CCND2,GAB1,RND3,IRS1,PRKCH,PTGS2,MMP9,ITGAX
Salvage Pathways of Pyrimidine Ribonucleotides	2.14	0.256	#NUM!	MAP2K6,CDK18,NME4,NME1,PRKCQ,CMPK2,SGK1,UPP1,NME2,CDK4,PLK1,GRK5,TTK,CDA,CDK1,CDK5,PAK3,PIM1,AK4,PRKCH,UCK2,EIF2AK2,NEK2
γ-glutamyl Cycle	2.1	0.462	#NUM!	CHAC1,GGCT,GGT5,GGT1,ANPEP,GGT7
ATM Signaling	2.09	0.25	0.655	CDC25C,GADD45G,TOPBP1,CREB3L3,CCNB2,MAPK13,CREB5,CBX5,MAPK12,MAPK11,CDK1,CHEK1,CCNB1,RAD51,JUN,SMC2,FANCD2,PPP2R2B,CDKN1A,PPM1L,BID,PPP2R2C,BRCA1,BLM
Activation of IRF by Cytosolic Pattern Recognition Receptors	2.06	0.288	2.324	DHX58,TRAF3,ZBP1,IKBKE,NFKB1,MAPK12,ISG15,IFIH1,IRF7,JUN,CD40,DDX58,STAT2,IFIT2,STAT1
Antioxidant Action of Vitamin C	2.04	0.245	-2.982	PLA2R1,MAPK13,NFKB1,GLRX,MAPK11,PLA2G7,PLCH1,PLA2G2C,PLBD1,PLA2G2F,CSF2RA,PLA2G5,PLCB1,TXN,PLCL1,PLA2G16,SLC2A5,SLC2A1,PLA2G4C,IKBKE,PLCL2,MAPK12,TXNRD1,PLA2G2E,NXN
Role of Osteoblasts, Osteoclasts and Chondrocytes in Rheumatoid Arthritis	2.01	0.211	#NUM!	MAP2K6,Calm1 (includes others),IL1RL1,FZD3,PIK3R5,MMP13,WNT6,FZD1,NFKB1,SMURF1,PPP3R2,JUN,WNT7A,IGF1,RUNX2,KL,MMP8,NGFR,PIK3CG,WNT7B,WNT4,FZD2,TNFRSF11B,ADAMTS4,IFNG,CTSK,SPP1,ITGA2,IKBKE,FZD9,TCF7L1,GSN,MAPK12,IL7,BMP5,CSF1R,IL33,COL1A1,FZD4,GAB1,CSF1,IL1RN,IRS1,IL1B,IL1RAPL1,Tcf7,FZD7,IL11
Glioma Signaling	2.01	0.239	1.291	CDKN2A,Calm1 (includes others),PIK3R5,CDK4,CDKN2C,CDKN2B,PDGFC,CCND1,PTEN,E2F6,IGF1,KL,PIK3CG,PDGFRA,PRKD1,E2F2,E2F8,PRKCQ,TFDP1,IGF2R,IGF2,GAB1,IRS1,CDKN1A,E2F1,E2F7,PRKCH
Production of Nitric Oxide and Reactive Oxygen Species in Macrophages	2	0.219	1.897	APOE,APOC4,PIK3R5,APOC2,MAPK13,NFKB1,MAPK11,PPP1R14B,LYZ,JUN,RHOD,KL,NGFR,PIK3CG,HOXA10,PPM1L,RHOU,CYBB,S100A8,PPP2R2C,NOS2,STAT1,PRKD1,TNFRSF11B,PPP1R14C,IFNG,PRKCQ,IKBKE,IFNGR1,RHOJ,MAPK12,TLR4,RHOV,ALB,GAB1,RND3,IRS1,PPP2R2B,PRKCH,APOD
Integrin Signaling	1.98	0.213	4.32	RAP2B,FYN,ITGA2B,MYL2,ARPC1B,ITGA8,PIK3R5,ITGB8,BCAR1,PTEN,NCK2,PTK2,KL,RHOD,PIK3CG,GRB7,RHOU,CAV1,PFN2,ITGB4,ITGA4,CAPN5,CAPN6,PARVA,ITGA2,RHOJ,TNK2,BCAR3,GSN,ITGAL,RAC3,ARHGAP5,RHOV,ARPC1A,PAK3,GAB1,RND3,CAPN1,IRS1,ITGA1,CAPN2,TSPAN6,NEDD9,CTTN,ITGAX
Intrinsic Prothrombin Activation Pathway	1.97	0.308	2.714	COL1A2,KNG1,COL1A1,F10,COL5A3,F9,F8,COL2A1,KLK6,COL18A1,COL11A2,COL3A1
iNOS Signaling	1.94	0.295	0.905	IFNG,Calm1 (includes others),IKBKE,IFNGR1,MAPK13,NFKB1,MAPK12,MAPK11,TLR4,JUN,LBP,NOS2,STAT1
Hereditary Breast Cancer Signaling	1.93	0.227	#NUM!	NPM1,POLR2F,GADD45G,BARD1,PIK3R5,CDK4,CCND1,CHEK1,PTEN,RAD51,FANCD2,KL,PIK3CG,HDAC7,BRCA1,BLM,POLR2L,CDC25C,WEE1,TUBG1,POLR2K,RFC5,CDK1,CCNB1,UBD,GAB1,RFC4,IRS1,E2F1,CDKN1A,RPS27A,FANCA
IL-17A Signaling in Gastric Cells	1.91	0.364	1.342	CXCL10,JUN,IL17RC,MAPK13,CCL5,MAPK12,NFKB1,MAPK11
LPS/IL-1 Mediated Inhibition of RXR Function	1.9	0.213	-1	APOE,CYP3A7,CHST7,NR1H4,IL1RL1,APOC4,APOC2,CHST2,ALDH1L1,JUN,ALDH1A3,NGFR,RARA,CHST3,FABP4,CHST10,FABP7,FABP5,LBP,FABP3,CPT1C,TNFRSF11B,ALDH1B1,MGST1,ACOX2,ACSL6,SLCO1A2,NR1H3,PAPSS2,SULT2B1,IL33,TLR4,CHST1,MGST2,ALDH1L2,IL1RN,ALDH1A2,SLC27A6,IL1B,ALDH18A1,IL1RAPL1,GSTP1,MAOA
Acute Phase Response Signaling	1.9	0.222	3.024	MAP2K6,SERPING1,FN1,Saa3,CP,SERPINA3,MAPK13,NFKB1,MAPK11,C4A/C4B,C1R,SOD2,JUN,F8,NGFR,PIK3CG,CFB,SOCS2,OSMR,LBP,TNFRSF11B,TTR,C3,IL6R,IKBKE,MAPK12,C5,IL33,HP,ALB,IL1RN,IL1B,ELK1,CRABP2,C2
Superpathway of Serine and Glycine Biosynthesis I	1.9	0.571	#NUM!	PSAT1,PSPH,SHMT1,SHMT2
Pyrimidine Ribonucleotides De Novo Biosynthesis	1.85	0.289	#NUM!	NME4,NME1,CMPK2,ENTPD1,NME2,RAD54L,CTPS1,RECQL4,ANXA1,ENTPD3,AK4,CAD,BLM
Role of BRCA1 in DNA Damage Response	1.83	0.25	0	IFNG,TOPBP1,BARD1,PLK1,RFC5,CHEK1,RAD51,E2F6,RFC4,FANCD2,CDKN1A,E2F1,E2F7,BRCA1,BLM,BRIP1,STAT1,FANCA,E2F2,E2F8
Systemic Lupus Erythematosus Signaling	1.82	0.214	#NUM!	KNG1,CD3E,HLA-A,PIK3R5,LSM2,CD28,LCK,JUN,KL,PIK3CG,C7,CD22,TLR7,SNRPD1,SNRPD3,SNRPD2,HLA-F,FCGR3A/FCGR3B,LSM4,SNRPF,IL6R,TNFRSF13C,INPP5D,C5,IL33,CD3G,PPIH,GAB1,CD40,IL1RN,IRS1,CD72,SNRNP25,CREM,IL1B,C6,LSM7,LSM5,HLA-E
MIF Regulation of Innate Immunity	1.79	0.293	1.732	TLR4,MIF,PLA2G2E,JUN,PLA2G2F,PLA2G5,PLA2G4C,PTGS2,CD74,MAPK12,NOS2,NFKB1
B Cell Activating Factor Signaling	1.79	0.293	1.155	TRAF3,JUN,IKBKE,TNFRSF13B,MAPK13,ELK1,MAPK12,NFKB1,MAPK11,TNFRSF13C,TRAF1,TNFRSF17
Glycolysis I	1.79	0.348	#NUM!	PGK1,GPI,TPI1,PGAM1,GAPDH,ALDOA,PFKP,BPGM
PEDF Signaling	1.78	0.244	1.964	PPARG,ARHGAP22,GDNF,BDNF,PIK3R5,IKBKE,MAPK13,TCF7L1,NGF,NFKB1,MAPK12,MAPK11,TCF12,SOD2,GAB1,KL,PIK3CG,IRS1,DOCK3,ELK1,FASLG
IL-17A Signaling in Fibroblasts	1.77	0.312	#NUM!	TRAF3IP2,JUN,LCN2,CEBPD,IL17RC,IKBKE,MAPK13,MAPK12,NFKB1,MAPK11
Semaphorin Signaling in Neurons	1.76	0.275	#NUM!	PLXNA1,FYN,RHOJ,PTK2,MET,CRMP1,SEMA3A,RHOV,RND3,CDK5,PAK3,RHOD,RHOU,SEMA7A
Agrin Interactions at Neuromuscular Junction	1.75	0.258	2.673	ITGA2,ERBB3,MAPK12,ITGAL,RAC3,LAMC1,PTK2,JUN,Nrg1,PAK3,UTRN,LAMB1,ITGA1,ERBB2,AGRN,CTTN,ITGA4
Cholecystokinin/Gastrin-mediated Signaling	1.75	0.237	2.711	MAP2K6,PRKCQ,MEF2A,RHOJ,MAPK12,BCAR1,MEF2B,IL33,PTK2,RHOV,JUN,RND3,RHOD,IL1RN,CREM,RHOU,PLCB1,IL1B,PRKCH,MEF2C,PTGS2,ELK1,PRKD1
Reelin Signaling in Neurons	1.74	0.239	#NUM!	APOE,FYN,CNR1,ITGA2,PIK3R5,RELN,VLDLR,MAPK12,ITGAL,CDK5R1,LCK,GAB1,CDK5,KL,PIK3CG,IRS1,ITGA1,LRP8,MAP4K1,ARHGEF10,FGR,ITGA4
Corticotropin Releasing Hormone Signaling	1.72	0.222	2.041	NOS1,Calm1 (includes others),CACNG4,BDNF,MAPK13,MAPK11,VEGFA,JUN,GLI3,ADCY8,NOS2,PRKD1,FASLG,Gucy1b2,PRKCQ,CNR1,CREB3L3,MEF2A,ADCY6,MAPK12,CREB5,MEF2B,CACNG3,NPR1,CACNG5,PRKCH,MEF2C,PTGS2,ELK1,NPR2
Hepatic Cholestasis	1.7	0.217	#NUM!	LIF,NR1H4,IL1RL1,NFKB1,JUN,NGFR,RARA,IL17D,LBP,ADCY8,PRKD1,TNFRSF11B,FGF19,IFNG,CYP7B1,PRKCQ,ADCY6,SLCO1A2,NR1H3,IKBKE,MAPK12,IL33,TLR4,ABCB4,SLCO3A1,IL1RN,IL12B,TGFB3,IL1B,PRKCH,IL1RAPL1,ESR1,IL11
Gluconeogenesis I	1.67	0.333	#NUM!	PGK1,GPI,PGAM1,ME2,GAPDH,ALDOA,ME1,BPGM
Ovarian Cancer Signaling	1.66	0.218	0.302	CDKN2A,FZD3,PIK3R5,CDK4,WNT6,FZD1,CCND1,PDGFC,PGF,PTEN,RAD51,VEGFA,WNT7A,KL,PIK3CG,WNT7B,WNT4,BRCA1,FZD2,TFDP1,FZD9,TCF7L1,FZD4,GAB1,IRS1,E2F1,CD44,PTGS2,Tcf7,MMP9,FZD7
Rac Signaling	1.65	0.226	1.8	ARPC1B,PIK3R5,IQGAP1,NFKB1,CDK5R1,PTK2,IQGAP2,JUN,CYFIP2,KL,PIK3CG,BAIAP2,CYBB,NCKAP1,IQGAP3,ITGA4,ITGA2,WASF1,ARPC1A,PAK3,GAB1,IRS1,CD44,ELK1,PARD3,PIP4K2A
Glycine Biosynthesis I	1.64	1	#NUM!	SHMT1,SHMT2
Pyrimidine Ribonucleotides Interconversion	1.63	0.279	#NUM!	NME1,NME4,CMPK2,ENTPD1,ANXA1,RECQL4,NME2,ENTPD3,AK4,RAD54L,BLM,CTPS1
Fatty Acid α-oxidation	1.63	0.35	#NUM!	ALDH1B1,ALDH1L1,ALDH1L2,ALDH1A3,BCO2,ALDH1A2,PTGS2
Calcium-induced T Lymphocyte Apoptosis	1.62	0.259	2.84	PRKCQ,Calm1 (includes others),CD3E,HLA-A,CD4,HLA-DQA1,HLA-DQB1,PPP3R2,CD3G,LCK,H2-Eb2,CAPN2,PRKCH,PRKD1,HLA-DRB5
iCOS-iCOSL Signaling in T Helper Cells	1.61	0.224	2.449	Calm1 (includes others),CD3E,HLA-A,CD4,PIK3R5,HLA-DQA1,HLA-DQB1,NFKB1,PTEN,PPP3R2,CD28,LCK,KL,PIK3CG,IL2RB,IL2RG,PRKCQ,IKBKE,INPP5D,CD3G,GAB1,CD40,H2-Eb2,IRS1,IL2RA,HLA-DRB5
Parkinson's Signaling	1.6	0.375	#NUM!	UCHL1,GPR37,CYCS,MAPK13,MAPK12,MAPK11
Leukotriene Biosynthesis	1.6	0.417	#NUM!	MGST2,GGT5,GGT1,DPEP2,GGT7
Guanosine Nucleotides Degradation III	1.6	0.417	#NUM!	GDA,NT5E,XDH,NT5C,ACPP
IL-17 Signaling	1.59	0.241	#NUM!	MAP2K6,PIK3R5,IL17RC,MAPK13,NFKB1,MAPK12,CCL11,MAPK11,CXCL10,JUN,TRAF3IP2,GAB1,TIMP1,KL,IRS1,PIK3CG,PTGS2,NOS2,ELK1
Glioma Invasiveness Signaling	1.57	0.246	1.698	F2R,HMMR,PIK3R5,PLAUR,RHOJ,PTK2,RHOV,RND3,GAB1,TIMP1,RHOD,KL,IRS1,PIK3CG,RHOU,CD44,MMP9
Role of MAPK Signaling in the Pathogenesis of Influenza	1.57	0.246	#NUM!	MAP2K6,PLA2G16,IFNG,PLA2R1,PLA2G4C,CCL5,MAPK13,MAPK12,MAPK11,PLA2G7,PLA2G2C,PLBD1,CXCL10,PLA2G2E,PLA2G2F,PLA2G5,PTGS2
April Mediated Signaling	1.57	0.282	0.905	TRAF3,JUN,IKBKE,TNFRSF13B,MAPK13,ELK1,MAPK12,NFKB1,MAPK11,TRAF1,TNFRSF17
PTEN Signaling	1.56	0.222	-1.961	FOXO4,TGFBR1,FLT1,ITGA2,PIK3R5,IKBKE,FOXG1,NFKB1,BCAR1,CCND1,IGF2R,RAC3,DDR1,INPP5D,PTEN,PTK2,GHR,INPP5J,NGFR,PIK3CG,NTRK1,CDKN1A,PDGFRA,FGFRL1,FASLG,ITGA4
Folate Polyglutamylation	1.56	0.6	#NUM!	MTHFD1L,SHMT1,SHMT2
Remodeling of Epithelial Adherens Junctions	1.5	0.246	2.646	TUBB3,NME1,RAB5C,ARPC1B,TUBG1,IQGAP1,TUBB,MET,CDH1,ARPC1A,TUBA1A,TUBA8,TUBB6,HGF,TUBA1C,TUBB4A
Virus Entry via Endocytic Pathways	1.49	0.227	#NUM!	B2M,FYN,FLNB,PRKCQ,HLA-A,ITGA2,PIK3R5,ITGB8,RAC3,ITGAL,GAB1,FLNA,KL,IRS1,PIK3CG,CAV1,PRKCH,ITGA1,ITGB4,CXADR,PRKD1,ITGA4
Regulation of Cellular Mechanics by Calpain Protease	1.49	0.255	1.265	CAPN5,PTK2,CCNA2,CNGA2,CCNE1,CAPN6,EZR,CAPN1,ITGA2,CDK4,CAPN2,CCND1,CDK1,ITGA4
Human Embryonic Stem Cell Pluripotency	1.48	0.213	#NUM!	TGFBR1,FZD3,BDNF,PIK3R5,WNT6,FZD1,NGF,PDGFC,SOX2,WNT7A,KL,PIK3CG,WNT7B,NTRK1,SPHK1,PDGFRA,WNT4,FZD2,S1PR2,FZD9,TCF7L1,BMP5,INHBA,FZD4,GAB1,IRS1,TGFB3,FGFRL1,Tcf7,FZD7
Purine Nucleotides Degradation II (Aerobic)	1.47	0.353	#NUM!	GDA,NT5E,XDH,IMPDH1,NT5C,ACPP
Histamine Degradation	1.47	0.353	#NUM!	ALDH1B1,ALDH1L1,HNMT,ALDH1L2,ALDH1A3,ALDH1A2
Clathrin-mediated Endocytosis Signaling	1.45	0.203	#NUM!	APOE,SH3BP4,RAB5C,F2R,ARPC1B,EPHB2,APOC4,NUMB,PIK3R5,APOC2,SH3GL2,ITGB8,PDGFC,PGF,FGF13,PPP3R2,VEGFA,LYZ,IGF1,KL,PIK3CG,DAB2,S100A8,ITGB4,FGF19,HIP1,MET,UBD,ALB,LDLR,ARPC1A,GAB1,IRS1,RPS27A,CTTN,MYO1E,APOD,HIP1R
Folate Transformations I	1.45	0.444	#NUM!	MTHFD1L,MTHFD2,SHMT1,SHMT2
Urate Biosynthesis/Inosine 5'-phosphate Degradation	1.44	0.385	#NUM!	NT5E,XDH,IMPDH1,NT5C,ACPP
Amyotrophic Lateral Sclerosis Signaling	1.44	0.22	0.853	PRPH,CAPN5,NOS1,CAPN6,RAB5C,GDNF,GRIK3,PIK3R5,PDGFC,PGF,VEGFA,GAB1,IGF1,KL,PIK3CG,CAPN1,IRS1,BID,GLUL,CAPN2,CYCS,GRIK2,GRIK1,GRIA3
PCP pathway	1.43	0.246	1.291	FZD3,CTHRC1,FZD9,WNT6,FZD1,MAPK12,JUN,FZD4,WNT7A,EFNB1,WNT7B,PFN2,WNT4,FZD2,FZD7
Sirtuin Signaling Pathway	1.42	0.193	-0.48	FOXO4,TIMM13,POLR2F,ATP5D,NDUFB8,NDUFA1,BPGM,ATG9B,NDUFA5,SOD2,TOMM7,SIRT6,NDUFS6,TUBA1C,PGK1,SLC2A1,TIMM8B,NR1H3,MAPK12,CDH1,NDUFB7,E2F1,NDUFA12,H1F0,NDUFB2,NDUFA4,ATP5G1,NDUFA7,GADD45G,NR1H4,BECN1,NFKB1,NDUFA2,NDUFB9,JUN,TUBA8,PGAM1,H1FX,RPTOR,NDUFB6,NAMPT,CPT1C,NOS2,GOT2,PPARG,TIMM8A,NDUFA13,TUBA1A,TOMM6,Tomm5,TSPO,LDHA
Autoimmune Thyroid Disease Signaling	1.42	0.278	#NUM!	CD28,CD40,HLA-A,H2-Eb2,HLA-DQA1,HLA-DQB1,HLA-F,HLA-DRB5,FASLG,HLA-E
Role of IL-17F in Allergic Inflammatory Airway Diseases	1.41	0.268	1.89	CXCL10,RPS6KA6,TRAF3IP2,IGF1,CREB3L3,IL17RC,MMP13,IL1B,CREB5,NFKB1,IL11
Factors Promoting Cardiogenesis in Vertebrates	1.41	0.227	#NUM!	CCNE2,TGFBR1,PRKCQ,MYL2,FZD3,CDC6,FZD9,ACVR2B,FZD1,TCF7L1,BMP5,CCNE1,FZD4,TGFB3,PRKCH,MEF2C,Tcf7,FZD2,PRKD1,FZD7
Gα12/13 Signaling	1.4	0.212	-1.134	LPAR4,F2R,MYL2,CDH18,PIK3R5,NFKB1,PTK2,JUN,LPAR2,KL,PIK3CG,MYLPF,MEF2A,CDH6,IKBKE,CDH15,MAPK12,CDH19,MEF2B,CDH1,LPAR6,CDH2,GAB1,IRS1,VAV3,CDH10,MEF2C,ELK1
Natural Killer Cell Signaling	1.38	0.219	#NUM!	FYN,PRKCQ,KLRD1,KLRB1,PIK3R5,RAC3,INPP5D,NCR1,LCK,SH2D1A,INPP5J,GAB1,PAK3,KL,VAV3,IRS1,PIK3CG,CD244,Klra7 (includes others),PRKCH,FCGR3A/FCGR3B,PRKD1,KLRC1
Wnt/β-catenin Signaling	1.33	0.202	0.186	CDKN2A,TGFBR1,FZD3,SOX10,WNT6,ACVR2B,FZD1,RARG,CCND1,SOX2,WNT7A,JUN,RARA,WNT7B,PPM1L,WNT4,MAP4K1,PPP2R2C,FZD2,FZD9,TCF7L1,SOX11,UBD,CDH2,CDH1,FZD4,SOX6,PPP2R2B,TGFB3,CD44,RPS27A,SOX8,Tcf7,FZD7
Chondroitin and Dermatan Biosynthesis	1.31	0.5	#NUM!	CHSY3,CHPF,CSGALNACT1
DNA Double-Strand Break Repair by Homologous Recombination	1.31	0.357	#NUM!	RAD51,LIG1,GEN1,POLA1,BRCA1
Colanic Acid Building Blocks Biosynthesis	1.31	0.357	#NUM!	TSTA3,GPI,UGDH,GALK1,GALE
Tryptophan Degradation X (Mammalian, via Tryptamine)	1.31	0.304	#NUM!	ALDH1B1,ALDH1L1,ALDH1L2,ALDH1A3,RDH14,ALDH1A2,MAOA
STAT3 Pathway	1.3	0.23	1.698	TGFBR1,FLT1,MAPK13,MAPK12,MAPK11,IGF2R,DDR1,NDUFA13,GHR,PIM1,NGFR,NTRK1,CDKN1A,CISH,PDGFRA,SOCS2,FGFRL1
CD28 Signaling in T Helper Cells	1.28	0.21	0.688	FYN,Calm1 (includes others),ARPC1B,CD3E,HLA-A,CD4,PIK3R5,HLA-DQA1,HLA-DQB1,NFKB1,CTLA4,PPP3R2,CD28,LCK,JUN,KL,PIK3CG,PRKCQ,IKBKE,MAPK12,CD3G,ARPC1A,GAB1,H2-Eb2,IRS1,HLA-DRB5
MIF-mediated Glucocorticoid Regulation	1.28	0.273	1.414	TLR4,MIF,PLA2G2E,PLA2G2F,PLA2G5,PLA2G4C,PTGS2,CD74,NFKB1
CTLA4 Signaling in Cytotoxic T Lymphocytes	1.27	0.22	#NUM!	B2M,FYN,CD3E,HLA-A,AP1S3,PIK3R5,CD8A,CTLA4,AP1S1,CD28,CD3G,LCK,GAB1,KL,PIK3CG,IRS1,PPP2R2B,PPM1L,PPP2R2C,PTPN22
ERK5 Signaling	1.27	0.234	1.604	SH2D2A,YWHAG,LIF,SGK1,CREB3L3,MEF2A,NGF,CREB5,MEF2B,CTF1,RPS6KA6,GAB1,NTRK1,FOSL1,MEF2C
Pyridoxal 5'-phosphate Salvage Pathway	1.27	0.234	#NUM!	MAP2K6,CDK18,PRKCQ,SGK1,CDK4,PLK1,GRK5,TTK,CDK1,CDK5,PAK3,PIM1,PRKCH,EIF2AK2,NEK2
RhoA Signaling	1.26	0.21	2.558	LPAR4,MYL2,ARPC1B,CDC42EP5,PTK2,LPAR2,IGF1,EZR,BAIAP2,CIT,PFN2,ARHGAP12,CDC42EP1,PLXNA1,ARHGAP6,ANLN,RTKN,MYLPF,WASF1,ARHGAP5,RHPN2,LPAR6,ARPC1A,RND3,PIP4K2A
Sperm Motility	1.26	0.21	3.4	Calm1 (includes others),PLA2R1,PRKG2,PLA2G7,PLCH1,PLA2G2C,PTK2,PLBD1,PLA2G2F,PLA2G5,PLCB1,PLCL1,PRKD1,PTK7,Gucy1b2,PLA2G16,CNGA2,PDE2A,PRKCQ,PLA2G4C,PLCL2,PLA2G2E,NPR1,PRKCH,MST1R
T Cell Receptor Signaling	1.25	0.213	#NUM!	FYN,PTPN7,Calm1 (includes others),PRKCQ,CD3E,CD4,PIK3R5,IKBKE,CD8A,NFKB1,CTLA4,PPP3R2,CD28,CD3G,LCK,JUN,GAB1,KL,VAV3,PIK3CG,PAG1,IRS1,ELK1
HER-2 Signaling in Breast Cancer	1.25	0.221	#NUM!	CCNE2,PRKCQ,PIK3R5,PARD6B,ERBB3,ITGB8,CCND1,AREG,CCNE1,GAB1,KL,IRS1,PIK3CG,CDKN1A,PRKCH,ITGB4,ERBB2,PARD3,PRKD1
IL-6 Signaling	1.25	0.208	1.4	MAP2K6,TNFAIP6,IL1RL1,HSPB2,IL6R,PIK3R5,IKBKE,MAPK13,MAPK12,NFKB1,MAPK11,VEGFA,IL33,COL1A1,JUN,GAB1,KL,IL1RN,NGFR,PIK3CG,IRS1,IL1B,IL1RAPL1,LBP,ELK1,TNFRSF11B
DNA damage-induced 14-3-3σ Signaling	1.25	0.316	#NUM!	CCNE1,CCNE2,CCNB2,BRCA1,CDK1,CCNB1
Protein Kinase A Signaling	1.24	0.183	0.135	TGFBR1,MYL2,PTPN14,PDE3A,DUSP15,PPP1R14B,NTN1,PTEN,PTK2,GNB4,GYS1,PDE7B,PTPRO,PLCB1,DUSP7,PLCL1,PRKD1,PDE6B,PPP1R14C,PDE2A,YWHAG,PRKCQ,ADD2,PDE10A,PLCL2,PTPN3,CREB5,PYGM,CREM,TGFB3,PRKCH,H1F0,Tcf7,AKAP12,FLNB,Calm1 (includes others),PTPN13,NFKB1,PLCH1,PTPRF,CDC25B,CDKN3,PPP3R2,GNG11,GLI3,FLNA,PDE3B,NGFR,H1FX,PTPRZ1,ADCY8,PTPRN,CNGA2,PTPN7,CDC25C,PDE9A,MYLPF,CREB3L3,ADCY6,TCF7L1,DHH,PTPRU,CDC14B,K…
Basal Cell Carcinoma Signaling	1.24	0.229	1.291	FZD3,WNT6,FZD9,TCF7L1,FZD1,BMP5,WNT7A,FZD4,KIF7,GLIS2,GLI3,WNT7B,WNT4,Tcf7,FZD2,FZD7
Role of Tissue Factor in Cancer	1.23	0.208	#NUM!	FYN,PIK3R5,MMP13,F7,MAPK13,MAPK11,PTEN,VEGFA,LCK,GNA15,KL,PIK3CG,PLCB1,FGR,PLAUR,MAPK12,F3,F10,RPS6KA6,GAB1,PDXP,CSF1,IRS1,IL1B,CYR61
cAMP-mediated signaling	1.23	0.193	2.082	AKAP12,GPR17,Calm1 (includes others),PTGER3,GRM3,VIPR2,PDE3A,RAPGEF4,OPRL1,PPP3R2,PDE7B,CXCR2,PDE3B,RGS10,HTR7,ADORA2B,ADORA1,ADCY8,PTGER4,PDE6B,ADRB2,CNGA2,PDE2A,RGS2,PTGIR,PDE9A,PDE10A,CNR1,RGS7,CREB3L3,ADCY6,CREB5,P2RY13,P2RY14,VIPR1,RAP1GAP,CREM,P2RY12,PTGER2,ADORA2A,AGTR1,AKAP1
Role of IL-17A in Arthritis	1.22	0.231	#NUM!	MAP2K6,PIK3R5,IL17RC,MMP13,CCL5,MAPK13,NFKB1,MAPK12,MAPK11,GAB1,KL,IRS1,PIK3CG,PTGS2,NOS2
Glutamate Degradation II	1.21	0.667	#NUM!	GOT1,GOT2
Aspartate Biosynthesis	1.21	0.667	#NUM!	GOT1,GOT2
FXR/RXR Activation	1.2	0.209	#NUM!	KNG1,PPARG,APOE,TTR,SDC1,C3,NR1H4,APOC4,FETUB,NR1H3,APOC2,VLDLR,MAPK12,IL33,C4A/C4B,ALB,ABCB4,IL1RN,RARA,FASN,IL1B,FOXA3,APOD,FGF19
Endothelin-1 Signaling	1.2	0.196	2	NOS1,PLA2R1,PIK3R5,SHC3,MAPK13,MAPK11,PLA2G7,PLCH1,PLA2G2C,PLBD1,JUN,GNA15,PLA2G2F,KL,PIK3CG,PLA2G5,PLCB1,NOS2,SHF,PLCL1,ADCY8,PRKD1,Gucy1b2,PLA2G16,PRKCQ,PLA2G4C,ADCY6,PLCL2,MAPK12,PLA2G2E,GAB1,IRS1,GNAT2,PRKCH,PTGS2,PTGER2
RAN Signaling	1.19	0.333	#NUM!	RCC1,RANGAP1,RAN,RANBP1,KPNA2
Granzyme A Signaling	1.19	0.333	#NUM!	GZMA,NME1,H1FX,HMGB2,H1F0
Superpathway of Citrulline Metabolism	1.19	0.333	#NUM!	NOS1,ALDH18A1,NOS2,GLS2,ARG1
Vitamin-C Transport	1.19	0.333	#NUM!	SLC2A1,TXN,NXN,GLRX,TXNRD1
IL-9 Signaling	1.15	0.244	-1	IL2RG,GAB1,KL,PIK3CG,IRS1,CISH,PIK3R5,SOCS2,BCL3,STAT1,NFKB1
Regulation of Actin-based Motility by Rho	1.14	0.217	2.668	MYL2,ARPC1B,MYLPF,ITGA2,RHOJ,WASF1,GSN,RAC3,RHOV,ARPC1A,RND3,PAK3,RHOD,BAIAP2,RHOU,PFN2,PIP4K2A,ITGA4
Signaling by Rho Family GTPases	1.14	0.188	3.904	CDH18,MYL2,ARPC1B,CDC42EP5,WASF3,PIK3R5,IQGAP1,NFKB1,PTK2,GNB4,GNG11,JUN,GNA15,KL,RHOD,PIK3CG,EZR,CIT,BAIAP2,RHOU,CYBB,CDC42EP1,ITGA4,MYLPF,ITGA2,CDH6,VIM,RHOJ,WASF1,CDH15,MAPK12,CDH19,RHOV,CDH2,CDH1,ARPC1A,GAB1,PAK3,RND3,IRS1,CDH10,GNAT2,PARD3,ELK1,PIP4K2A,ARHGEF10
Coagulation System	1.13	0.257	2.333	KNG1,F10,F9,F8,F2R,PLAUR,F7,F3,PLAT
Hematopoiesis from Pluripotent Stem Cells	1.13	0.257	#NUM!	CD3G,LIF,CD3E,IL12B,CSF1,CD4,CD8A,IL7,IL11
Epithelial Adherens Junction Signaling	1.13	0.2	#NUM!	TGFBR1,ARPC1B,MYL2,ACVR2B,IQGAP1,TUBB,PTEN,TUBA8,HGF,BAIAP2,TUBA1C,TUBB4A,DLL1,TUBB3,MYH14,TUBG1,WASF1,TCF7L1,MET,CDH2,CDH1,NOTCH4,TUBA1A,ARPC1A,TUBB6,MYH3,PARD3,Tcf7
Synaptic Long Term Depression	1.13	0.195	2.959	NOS1,CACNG4,GRM3,PLA2R1,PRKG2,PLA2G7,PLCH1,PLA2G2C,PLBD1,GNA15,PLA2G2F,IGF1,PLA2G5,PPM1L,PLCB1,PPP2R2C,PLCL1,NOS2,PRKD1,Gucy1b2,PLA2G16,PRKCQ,PLA2G4C,PLCL2,CACNG3,PLA2G2E,NPR1,PPP2R2B,CACNG5,GNAT2,PRKCH,NPR2,GRIA3
VDR/RXR Activation	1.12	0.218	2.121	IGFBP6,IFNG,SPP1,PRKCQ,IL1RL1,KLK6,CCL5,HR,CXCL10,RUNX2,HOXA10,CDKN1A,PRKCH,VDR,SEMA3B,CST6,PRKD1
Huntington's Disease Signaling	1.12	0.188	0	ATP5G1,POLR2F,ATP5D,SGK1,BDNF,PIK3R5,RCOR2,NGF,CDK5R1,TGM2,GNB4,GNG11,JUN,GNA15,IGF1,CDK5,KL,PIK3CG,NTRK1,HDAC7,PLCB1,PRKD1,POLR2L,CAPN5,CAPN6,PRKCQ,HSPA9,IFT57,CREB3L3,PSME2,POLR2K,HIP1,CREB5,SNAP25,UBD,PSME1,GAB1,CAPN1,IRS1,HTT,HAP1,RPS27A,CYCS,PRKCH,CAPN2
Thioredoxin Pathway	1.12	0.429	#NUM!	TXN,NXN,TXNRD1
14-3-3-mediated Signaling	1.11	0.202	0.471	TUBB3,YWHAG,PRKCQ,YAP1,TUBG1,PIK3R5,VIM,PLCL2,MAPK12,TUBB,PLCH1,TUBA1A,JUN,TUBA8,TUBB6,GAB1,KL,PIK3CG,IRS1,PLCB1,TUBB4A,PRKCH,TUBA1C,PLCL1,ELK1,PRKD1
3-phosphoinositide Biosynthesis	1.11	0.192	#NUM!	FYN,PTPN13,NUDT12,PIK3R5,NT5C,DUSP15,PPP1R14B,PTPRF,PTEN,CDC25B,CD28,LCK,KL,PDCD1,PTPRO,PIK3CG,PDGFRA,KIT,PI4K2B,ERBB2,PTPRN,PTPN7,CDC25C,CD19,DUSP27,ERBB3,PAWR,DUSP14,MET,GAB1,PDXP,PPP1R16B,IRS1,MTMR7,PIP4K2A,PTPN22,NUDT1
Tec Kinase Signaling	1.1	0.195	2.502	FYN,PIK3R5,NFKB1,PTK2,GNB4,LCK,GNG11,GNA15,KL,RHOD,PIK3CG,RHOU,STAT1,PRKD1,FGR,FASLG,ITGA4,PRKCQ,ITGA2,RHOJ,MAPK12,STAT4,TLR4,RHOV,PAK3,GAB1,RND3,IRS1,VAV3,GNAT2,PRKCH,STAT2
p53 Signaling	1.08	0.206	1.414	CDKN2A,GADD45G,TOPBP1,PLAGL1,CDK4,PIK3R5,CCND1,BIRC5,CHEK1,PTEN,JUN,CCND2,GAB1,KL,THBS1,PIK3CG,IRS1,CDKN1A,E2F1,HIPK2,BRCA1,DRAM1
CDK5 Signaling	1.07	0.208	-0.229	PPP1R14C,BDNF,CABLES1,ITGA2,ADCY6,MAPK13,NGF,MAPK12,MAPK11,PPP1R14B,CDK5R1,LAMC1,CDK5,NGFR,CAPN1,PPP2R2B,PPM1L,LAMB1,PPP2R2C,ADCY8
RhoGDI Signaling	1.07	0.193	-3.78	CDH18,ARPC1B,MYL2,GNB4,GNG11,GNA15,RHOD,EZR,RHOU,ARHGAP12,ITGA4,ARHGAP6,MYLPF,ITGA2,CDH6,GRIP1,WASF1,RHOJ,CDH15,CDH19,ARHGAP5,RHOV,CDH2,CDH1,ARPC1A,PAK3,RND3,CDH10,CD44,GNAT2,PIP4K2A,ESR1,ARHGEF10
LPS-stimulated MAPK Signaling	1.06	0.212	0.243	MAP2K6,PRKCQ,PIK3R5,IKBKE,MAPK13,NFKB1,MAPK12,MAPK11,TLR4,JUN,GAB1,KL,IRS1,PIK3CG,PRKCH,LBP,ELK1,PRKD1
Actin Nucleation by ARP-WASP Complex	1.06	0.231	3.317	NCK2,RHOV,ARPC1A,ARPC1B,RND3,RHOD,ITGA2,BAIAP2,RHOU,WASF1,RHOJ,ITGA4
Putrescine Degradation III	1.06	0.286	#NUM!	ALDH1B1,ALDH1L1,ALDH1L2,ALDH1A3,ALDH1A2,MAOA
4-1BB Signaling in T Lymphocytes	1.06	0.258	1.414	TNFRSF9,JUN,IKBKE,MAPK13,MAPK12,NFKB1,MAPK11,TRAF1
Antiproliferative Role of TOB in T Cell Signaling	1.06	0.269	#NUM!	CCNA2,CCNE1,CCNE2,TGFBR1,TGFB3,CDC34,SKP2
Wnt/Ca+ pathway	1.05	0.222	1.069	FZD3,CREB3L3,FZD9,PLCL2,FZD1,NFKB1,CREB5,PLCH1,FZD4,PLCB1,PLCL1,FZD2,PDE6B,FZD7
Macropinocytosis Signaling	1.04	0.212	0	MRC1,PRKCQ,PIK3R5,ITGB8,NGF,CSF1R,PDGFC,MET,GAB1,KL,CSF1,HGF,IRS1,PIK3CG,PRKCH,ITGB4,PRKD1
TREM1 Signaling	1.03	0.217	0.775	SIGIRR,TREM1,IL1RL1,CIITA,TLR8,NFKB1,NLRC5,TLR4,TLR5,CD40,NLRC3,TLR7,IL1B,NLRC4,ITGAX
Phospholipases	1.03	0.224	#NUM!	PLA2G16,PLA2R1,PLA2G4C,PLCL2,PLA2G7,PLCH1,PLA2G2C,PLBD1,PLA2G2E,PLA2G2F,PLA2G5,PLCB1,PLCL1
Renin-Angiotensin Signaling	1.03	0.2	1.279	PRKCQ,ADCY6,PIK3R5,SHC3,MAPK13,CCL5,NFKB1,MAPK12,MAPK11,PTK2,JUN,PAK3,GAB1,KL,PIK3CG,IRS1,PRKCH,PTGER2,ADCY8,STAT1,ELK1,SHF,PRKD1,AGTR1
IL-15 Signaling	1.01	0.213	#NUM!	VCAM1,IL2RG,PIK3R5,MAPK13,NFKB1,MAPK12,MAPK11,RAC3,PTK2,LCK,GAB1,KL,IRS1,PIK3CG,FASLG,IL2RB
Notch Signaling	1.01	0.243	1.89	NOTCH4,DLL1,CNTN1,HES5,MFNG,MAML3,NUMB,DLL3,JAG1
Superpathway of Inositol Phosphate Compounds	1.01	0.185	#NUM!	FYN,PTPN13,NUDT12,PIK3R5,NT5C,DUSP15,PPP1R14B,PLCH1,PTPRF,PTEN,CDC25B,CD28,LCK,IP6K3,KL,PDCD1,PTPRO,PIK3CG,PDGFRA,KIT,PLCB1,PI4K2B,ERBB2,PTPRN,PTPN7,CDC25C,CD19,DUSP27,ERBB3,PAWR,INPP5D,DUSP14,MET,GAB1,INPP5J,PDXP,PPP1R16B,IRS1,MTMR7,PIP4K2A,PTPN22,NUDT1
CXCR4 Signaling	0.997	0.191	2.117	MYL2,CD4,PIK3R5,BCAR1,PTK2,GNB4,GNG11,JUN,GNA15,RHOD,KL,PIK3CG,RHOU,PLCB1,ADCY8,PRKD1,PRKCQ,CXCR4,MYLPF,ADCY6,RHOJ,MAPK12,RHOV,PAK3,GAB1,RND3,IRS1,GNAT2,PRKCH,ELK1,ELMO1
Differential Regulation of Cytokine Production in Intestinal Epithelial Cells by IL-17A and IL-17F	0.987	0.294	#NUM!	IFNG,IL12B,LCN2,IL1B,CCL5
NF-κB Activation by Viruses	0.986	0.207	1.414	PRKCQ,CD4,ITGA2,PIK3R5,IKBKE,NFKB1,ITGAL,LCK,GAB1,KL,IRS1,PIK3CG,PRKCH,ITGA1,EIF2AK2,PRKD1,ITGA4,CR2
Breast Cancer Regulation by Stathmin1	0.985	0.187	#NUM!	Calm1 (includes others),PIK3R5,TUBB,PPP1R14B,GNB4,E2F6,GNG11,TUBA8,KL,PIK3CG,PPM1L,PLCB1,TUBB4A,PPP2R2C,TUBA1C,ADCY8,PRKD1,E2F8,E2F2,PPP1R14C,TUBB3,CCNE2,PRKCQ,TUBG1,ADCY6,CDK1,CCNE1,TUBA1A,TUBB6,GAB1,IRS1,PPP2R2B,E2F7,E2F1,CDKN1A,PRKCH,ARHGEF10
Cytotoxic T Lymphocyte-mediated Apoptosis of Target Cells	0.983	0.259	-0.447	B2M,CD3G,CD3E,HLA-A,BID,CYCS,FASLG
Paxillin Signaling	0.982	0.2	1.807	ITGA2B,PARVA,ITGA8,ITGA2,PIK3R5,MAPK13,ITGB8,MAPK12,MAPK11,BCAR1,ITGAL,NCK2,PTK2,GAB1,PAK3,KL,PIK3CG,IRS1,ITGA1,ITGB4,ITGA4,ITGAX
NAD Salvage Pathway II	0.979	0.273	#NUM!	NT5E,NUDT12,NMNAT2,NT5C,Acp5,ACPP
PI3K Signaling in B Lymphocytes	0.964	0.195	1.091	FYN,CD19,Calm1 (includes others),C3,ATF5,Irs4,IKBKE,PLCL2,NFKB1,PLCH1,INPP5D,PTEN,PPP3R2,TLR4,JUN,CD40,DAPP1,PIK3CG,VAV3,IRS1,PLCB1,PLCL1,ELK1,Irs3,CR2
Mouse Embryonic Stem Cell Pluripotency	0.957	0.2	1.528	LIF,FZD3,PIK3R5,FZD9,MAPK13,FZD1,TCF7L1,MAPK12,MAPK11,ID3,SOX2,LIFR,ID1,FZD4,GAB1,KL,PIK3CG,IRS1,Tcf7,FZD2,FZD7
Eumelanin Biosynthesis	0.95	0.5	#NUM!	MIF,DCT
Glutathione Redox Reactions II	0.95	0.5	#NUM!	GSR,GLRX
Proline Biosynthesis I	0.95	0.5	#NUM!	ALDH18A1,PYCR1
NAD Biosynthesis III	0.95	0.5	#NUM!	NMNAT2,NAMPT
L-cysteine Degradation I	0.95	0.5	#NUM!	GOT1,GOT2
Regulation of the Epithelial-Mesenchymal Transition Pathway	0.939	0.186	#NUM!	MAP2K6,LOX,TGFBR1,FZD3,PIK3R5,TWIST1,PARD6B,WNT6,FZD1,NFKB1,FGF13,SMURF1,WNT7A,KL,HGF,PIK3CG,WNT7B,WNT4,FZD2,FGF19,FZD9,TCF7L1,MET,NOTCH4,CDH2,CDH1,FZD4,GAB1,IRS1,TGFB3,FGFRL1,JAG1,Tcf7,MMP9,FZD7
Actin Cytoskeleton Signaling	0.938	0.183	1.915	KNG1,FN1,MYL2,ARPC1B,F2R,PIK3R5,IQGAP1,BCAR1,PDGFC,FGF13,PTK2,IQGAP2,CYFIP2,KL,FLNA,PIK3CG,EZR,BAIAP2,PFN2,LBP,SSH2,NCKAP1,ITGA4,IQGAP3,FGF19,MYLPF,MYH14,ITGA2,FGD1,WASF1,GSN,RAC3,TIAM2,ARPC1A,PAK3,GAB1,IRS1,VAV3,MYH3,PIP4K2A
Angiopoietin Signaling	0.935	0.208	0.632	ANGPT2,GRB14,ANGPT1,DOK2,PIK3R5,IKBKE,NFKB1,BIRC5,PTK2,GAB1,PAK3,KL,PIK3CG,IRS1,GRB7,ANGPT4
Role of RIG1-like Receptors in Antiviral Innate Immunity	0.931	0.242	1.414	IFIH1,DHX58,TRAF3,IRF7,DDX58,IKBKE,NFKB1,TRIM25
Neuroprotective Role of THOP1 in Alzheimer's Disease	0.925	0.198	2.324	KNG1,GZMA,IFNG,PRSS42,HLA-A,PDYN,PRSS12,NTS,HTRA3,KLK6,F7,SERPINA3,THOP1,Gzmb,C1R,PRTN3,PRSS56,HLA-F,Prss30,HLA-E,MMP9
IL-10 Signaling	0.924	0.212	#NUM!	MAP2K6,IL1RL1,IKBKE,MAPK13,NFKB1,MAPK12,MAPK11,IL33,JUN,IL1RN,IL1B,LBP,IL1RAPL1,ELK1
Germ Cell-Sertoli Cell Junction Signaling	0.919	0.188	#NUM!	MAP2K6,TGFBR1,PIK3R5,IQGAP1,TUBB,BCAR1,PTK2,TUBA8,RHOD,KL,PIK3CG,RHOU,TUBB4A,TUBA1C,TUBB3,TUBG1,ITGA2,RHOJ,GSN,MAPK12,RAC3,RHOV,CDH2,CDH1,TUBA1A,GAB1,TUBB6,PAK3,RND3,IRS1,TGFB3
Melanoma Signaling	0.917	0.218	-0.333	CDKN2A,CDH1,GAB1,KL,PIK3CG,IRS1,E2F1,CDKN1A,PIK3R5,CDK4,CCND1,PTEN
Role of Hypercytokinemia/hyperchemokinemia in the Pathogenesis of Influenza	0.916	0.25	#NUM!	IL33,CXCL10,IFNG,IL12B,IL1RN,IL1B,CCL5
Cholesterol Biosynthesis I	0.912	0.308	#NUM!	SQLE,DHCR24,HSD17B7,CYP51A1
Cholesterol Biosynthesis II (via 24,25-dihydrolanosterol)	0.912	0.308	#NUM!	SQLE,DHCR24,HSD17B7,CYP51A1
Cholesterol Biosynthesis III (via Desmosterol)	0.912	0.308	#NUM!	SQLE,DHCR24,HSD17B7,CYP51A1
ErbB Signaling	0.906	0.2	0.943	MAP2K6,PRKCQ,PIK3R5,ERBB3,MAPK13,MAPK12,MAPK11,AREG,NCK2,JUN,GAB1,PAK3,KL,IRS1,PIK3CG,PRKCH,ERBB2,ELK1,PRKD1
Ethanol Degradation IV	0.904	0.261	#NUM!	ALDH1B1,ALDH1L1,ALDH1L2,ALDH1A3,ALDH1A2,GPX7
CD40 Signaling	0.898	0.205	0.258	MAP2K6,TRAF3,JUN,GAB1,CD40,KL,PIK3CG,IRS1,PIK3R5,IKBKE,MAPK13,PTGS2,MAPK12,NFKB1,MAPK11,TRAF1
Estrogen-Dependent Breast Cancer Signaling	0.898	0.205	0.277	CREB3L3,TERT,HSD17B7,PIK3R5,NFKB1,CREB5,CCND1,JUN,GAB1,IGF1,KL,IRS1,PIK3CG,ELK1,ESR1,HSD17B14
Thyroid Cancer Signaling	0.895	0.231	#NUM!	PPARG,CDH1,GDNF,BDNF,NTRK1,TCF7L1,NGF,CCND1,Tcf7
Gαs Signaling	0.893	0.196	2.065	CNGA2,RGS2,PTGIR,ADD2,VIPR2,CNR1,CREB3L3,ADCY6,RAPGEF4,CREB5,GNB4,GNG11,VIPR1,HTR7,ADORA2B,PTGER2,ADCY8,ELK1,ADORA2A,PTGER4,ADRB2
Gap Junction Signaling	0.893	0.184	#NUM!	HTR2B,PIK3R5,PRKG2,TUBB,PLCH1,PPP3R2,TUBA8,GJC3,KL,PIK3CG,CAV1,PLCB1,TUBB4A,TUBA1C,GRIK2,PLCL1,ADCY8,PRKD1,Gucy1b2,GRIK1,TUBB3,PRKCQ,TUBG1,GRIK3,ADCY6,PLCL2,TUBA1A,TUBB6,GAB1,IRS1,NPR1,PRKCH,GJB1,NPR2,GRIA3
Noradrenaline and Adrenaline Degradation	0.873	0.235	#NUM!	ALDH1B1,ALDH1L1,ADH7,ALDH1L2,ALDH1A3,RDH14,ALDH1A2,MAOA
NF-κB Signaling	0.87	0.185	1.768	MAP2K6,SIGIRR,TRAF3,TGFBR1,TLR8,PIK3R5,NGF,NFKB1,TNFRSF17,LCK,KL,NGFR,PIK3CG,NTRK1,TLR7,PDGFRA,TNFRSF11B,PRKCQ,FLT1,IGF2R,DDR1,IL33,TLR4,GHR,GAB1,CD40,TLR5,IL1RN,IRS1,IL1B,FGFRL1,EIF2AK2
nNOS Signaling in Neurons	0.868	0.222	#NUM!	PPP3R2,NOS1,CAPN5,CAPN6,PRKCQ,Calm1 (includes others),CAPN1,CAPN2,PRKCH,PRKD1
G-Protein Coupled Receptor Signaling	0.849	0.177	#NUM!	FYN,GPR17,HTR2B,PTGER3,VIPR2,GRM3,PDE3A,PIK3R5,RAPGEF4,NFKB1,OPRL1,GNA15,PDE7B,CXCR2,KL,PDE3B,PIK3CG,RGS10,HTR7,PLCB1,ADORA2B,ADORA1,ADCY8,PTGER4,ADRA1B,PDE6B,ADRB2,PDE2A,RGS2,PTGIR,PDE9A,PDE10A,CNR1,RGS7,CREB3L3,ADCY6,IKBKE,CREB5,P2RY13,P2RY14,VIPR1,GAB1,RAP1GAP,IRS1,P2RY12,PTGER2,ADORA2A,AGTR1
CCR5 Signaling in Macrophages	0.847	0.198	1.667	PRKCQ,Calm1 (includes others),CD3E,CACNG4,CD4,MAPK13,CCL5,MAPK12,MAPK11,CACNG3,GNB4,CD3G,JUN,GNG11,CACNG5,PRKCH,PRKD1,FASLG
Nur77 Signaling in T Lymphocytes	0.847	0.216	#NUM!	PPP3R2,CD3G,CD28,Calm1 (includes others),CD3E,HLA-A,H2-Eb2,HLA-DQA1,CYCS,HLA-DQB1,HLA-DRB5
Role of PKR in Interferon Induction and Antiviral Response	0.843	0.225	#NUM!	MAP2K6,IFNG,TRAF3,BID,IKBKE,CYCS,EIF2AK2,STAT1,NFKB1
Citrulline Biosynthesis	0.838	0.333	#NUM!	ALDH18A1,GLS2,ARG1
Oxidative Ethanol Degradation III	0.823	0.263	#NUM!	ALDH1B1,ALDH1L1,ALDH1L2,ALDH1A3,ALDH1A2
Retinoic acid Mediated Apoptosis Signaling	0.821	0.217	2.333	IFNG,RARA,PARP10,DAP3,BID,CYCS,PARP11,PARP3,CRABP2,RARG
FLT3 Signaling in Hematopoietic Progenitor Cells	0.821	0.198	1.698	CREB3L3,PIK3R5,MAPK13,MAPK12,CREB5,MAPK11,INPP5D,EIF4EBP1,STAT4,RPS6KA6,GAB1,KL,IRS1,PIK3CG,STAT2,STAT1,ELK1
Adenosine Nucleotides Degradation II	0.819	0.286	#NUM!	NT5E,XDH,NT5C,ACPP
Thio-molybdenum Cofactor Biosynthesis	0.818	1	#NUM!	MOCOS
Glutamine Biosynthesis I	0.818	1	#NUM!	GLUL
Anandamide Degradation	0.818	1	#NUM!	FAAH
L-cysteine Degradation II	0.818	1	#NUM!	CTH
Asparagine Biosynthesis I	0.818	1	#NUM!	ASNS
Adenine and Adenosine Salvage VI	0.818	1	#NUM!	ADK
UDP-N-acetyl-D-galactosamine Biosynthesis I	0.818	1	#NUM!	GALE
Sumoylation Pathway	0.815	0.196	1.387	SERBP1,RAN,RHOJ,NFKB1,MAPK12,RFC5,RHOV,CDH1,SAE1,JUN,RND3,RFC4,RCC1,RHOD,RANGAP1,RHOU,ISG20,FASLG
MSP-RON Signaling Pathway	0.808	0.203	#NUM!	IFNG,IL3RA,PIK3R5,MST1,KLK6,TLR4,GAB1,IL12B,KL,CSF1,IRS1,PIK3CG,MST1R,NOS2
GDNF Family Ligand-Receptor Interactions	0.8	0.2	1.069	GDNF,ARTN,DOK2,PIK3R5,MAPK12,PDLIM7,NRTN,JUN,DOK4,GAB1,KL,GFRA1,IRS1,PIK3CG,DOK7
Dopamine Degradation	0.795	0.233	#NUM!	ALDH1B1,ALDH1L1,ALDH1L2,ALDH1A3,ALDH1A2,Sult1a1,MAOA
Role of p14/p19ARF in Tumor Suppression	0.794	0.22	1.134	CDKN2A,NPM1,GAB1,KL,NPM3,PIK3CG,IRS1,E2F1,PIK3R5
Chronic Myeloid Leukemia Signaling	0.779	0.19	#NUM!	CDKN2A,TGFBR1,TFDP1,CDK4,PIK3R5,IKBKE,NFKB1,CCND1,E2F6,GAB1,KL,PIK3CG,IRS1,CDKN1A,E2F1,E2F7,HDAC7,TGFB3,E2F2,E2F8
Relaxin Signaling	0.775	0.183	0.471	PDE3A,PIK3R5,NFKB1,VEGFA,GNB4,GNG11,JUN,GNA15,PDE7B,PDE3B,KL,PIK3CG,NOS2,ADCY8,PDE6B,Gucy1b2,PDE2A,PDE9A,PDE10A,ADCY6,GAB1,IRS1,NPR1,RXFP1,GNAT2,ELK1,NPR2,MMP9
NAD Biosynthesis from 2-amino-3-carboxymuconate Semialdehyde	0.773	0.4	#NUM!	QPRT,NMNAT2
Protein Citrullination	0.773	0.4	#NUM!	PADI4,PADI2
Tetrahydrofolate Salvage from 5,10-methenyltetrahydrofolate	0.773	0.4	#NUM!	MTHFD1L,MTHFD2
Serine Biosynthesis	0.773	0.4	#NUM!	PSAT1,PSPH
Tetrapyrrole Biosynthesis II	0.773	0.4	#NUM!	ALAS2,ALAD
CMP-N-acetylneuraminate Biosynthesis I (Eukaryotes)	0.773	0.4	#NUM!	CMAS,NANS
Myo-inositol Biosynthesis	0.773	0.4	#NUM!	IMPAD1,IMPA2
Citrulline-Nitric Oxide Cycle	0.773	0.4	#NUM!	NOS1,NOS2
Rapoport-Luebering Glycolytic Shunt	0.773	0.4	#NUM!	PGAM1,BPGM
Galactose Degradation I (Leloir Pathway)	0.773	0.4	#NUM!	GALK1,GALE
Role of JAK1 and JAK3 in γc Cytokine Signaling	0.773	0.2	#NUM!	IL21,IL2RG,PIK3R5,Irs4,IL7,IL7R,GAB1,KL,IRS1,PIK3CG,IL2RA,STAT1,Irs3,IL2RB
Role of JAK family kinases in IL-6-type Cytokine Signaling	0.773	0.24	#NUM!	IL6R,OSMR,MAPK13,MAPK12,STAT1,MAPK11
HGF Signaling	0.75	0.188	0.688	CDKN2A,PRKCQ,ITGA2,PIK3R5,MAPK12,CCND1,MET,PTK2,JUN,ELF3,GAB1,KL,HGF,PIK3CG,IRS1,CDKN1A,PRKCH,PTGS2,ELK1,PRKD1,ITGA4
Cellular Effects of Sildenafil (Viagra)	0.749	0.185	#NUM!	SLC4A5,PDE2A,KCNN4,Calm1 (includes others),MYL2,CACNG4,PDE3A,MYLPF,MYH14,SLC4A11,ADCY6,PLCL2,PRKG2,PLCH1,CACNG3,GPR37,PDE3B,CACNG5,MYH3,PLCB1,ADCY8,PLCL1,Gucy1b2
Chondroitin Sulfate Biosynthesis (Late Stages)	0.748	0.214	#NUM!	CHST2,CHST1,CHST7,CHSY3,CHPF,CHST3,CHST10,CSGALNACT1,SULT2B1
Role of Wnt/GSK-3β Signaling in the Pathogenesis of Influenza	0.745	0.2	1.265	IFNG,WNT7A,FZD4,FZD3,WNT7B,WNT4,WNT6,FZD9,FZD1,TCF7L1,FZD2,Tcf7,FZD7
UVB-Induced MAPK Signaling	0.745	0.2	0.277	PRKCQ,JUN,GAB1,KL,PIK3CG,IRS1,PIK3R5,PRKCH,MAPK13,MAPK12,MAPK11,PRKD1,EIF4EBP1
Ethanol Degradation II	0.741	0.226	#NUM!	ALDH1B1,ALDH1L1,ADH7,ALDH1L2,ALDH1A3,RDH14,ALDH1A2
Granzyme B Signaling	0.736	0.267	1	BID,LMNB2,CYCS,LMNB1
Glycine Betaine Degradation	0.733	0.3	#NUM!	SHMT1,SHMT2,SDSL
Phagosome Maturation	0.725	0.182	#NUM!	B2M,NOS1,ATP6V0A4,ATP6V0E2,CTSK,TUBB3,RAB5C,HLA-A,PRDX1,TUBG1,ATP6V0D2,DYNLT1,TUBB,SNAP25,TAP1,TUBA1A,TUBA8,TUBB6,TUBE1,CYBB,TUBB4A,TUBA1C,HLA-DRB5,PRDX2,TUBG2
Induction of Apoptosis by HIV1	0.716	0.2	2.309	SLC25A13,CXCR4,NGFR,BID,IKBKE,CYCS,MAPK12,NFKB1,BAK1,FASLG,TRAF1,TNFRSF11B
Lymphotoxin β Receptor Signaling	0.71	0.197	0.832	TRAF3,VCAM1,PIK3R5,IKBKE,NFKB1,GAB1,KL,IRS1,PIK3CG,TRAF4,CYCS,TNFSF14,TRAF1
Chemokine Signaling	0.71	0.197	1.941	PTK2,Calm1 (includes others),JUN,MYL2,CXCR4,PIK3CG,CCL24,PLCB1,MAPK13,CCL5,CCL11,MAPK12,MAPK11
P2Y Purigenic Receptor Signaling Pathway	0.701	0.182	0.626	ITGA2B,PRKCQ,CREB3L3,ADCY6,PIK3R5,PLCL2,CREB5,NFKB1,PLCH1,P2RY2,GNB4,JUN,GNG11,GAB1,KL,PIK3CG,IRS1,P2RY12,PLCB1,P2RY1,PRKCH,ADCY8,PLCL1,PRKD1
Phospholipase C Signaling	0.698	0.174	3.307	PEBP1,FYN,Calm1 (includes others),CD3E,MYL2,NFKB1,TGM2,PPP3R2,GNB4,LCK,GNG11,AHNAK,PLA2G2F,RHOD,HDAC7,PLA2G5,RHOU,PLCB1,ADCY8,PRKD1,RALGDS,ITGA4,PRKCQ,MYLPF,PLA2G4C,CREB3L3,ITGA2,MEF2A,ADCY6,RHOJ,CREB5,MEF2B,CD3G,RHOV,PLA2G2E,RND3,PRKCH,MEF2C,ARHGEF10
AMPK Signaling	0.692	0.175	-0.577	FOXO4,PRKAB1,PIK3R5,CHRNB4,RAB39A,MAPK13,CCND1,MAPK11,EIF4EBP1,CCNA2,GYS1,KL,PIK3CG,FASN,PPM1L,RPTOR,PPP2R2C,EEF2K,CPT1C,ADRA1B,ADRB2,ACACB,CKM,SLC2A1,EEF2,CREB3L3,PFKP,CREB5,FOXG1,MAPK12,GAB1,IRS1,PPP2R2B,CDKN1A,AK4,AK2,PPAT
Role of JAK1, JAK2 and TYK2 in Interferon Signaling	0.688	0.238	#NUM!	IFNG,STAT2,IFNGR1,STAT1,NFKB1
Thrombin Signaling	0.686	0.175	1.976	F2R,MYL2,PIK3R5,MAPK13,NFKB1,MAPK11,PLCH1,PTK2,GNB4,GNG11,GNA15,KL,RHOD,PIK3CG,RHOU,GATA6,PLCB1,PLCL1,ADCY8,PRKD1,PRKCQ,MYLPF,ADCY6,RHOJ,PLCL2,MAPK12,RHOV,GAB1,RND3,IRS1,GNAT2,PRKCH,GATA3,ELK1,ARHGEF10
Role of NFAT in Regulation of the Immune Response	0.674	0.176	1.671	FYN,Calm1 (includes others),CD3E,HLA-A,CD4,PIK3R5,HLA-DQA1,HLA-DQB1,NFKB1,PPP3R2,CD28,GNB4,LCK,GNG11,JUN,GNA15,KL,PIK3CG,PLCB1,FCGR3A/FCGR3B,PRKCQ,MEF2A,IKBKE,MEF2B,CD3G,GAB1,H2-Eb2,IRS1,GNAT2,MEF2C,HLA-DRB5
Fc Epsilon RI Signaling	0.673	0.183	1.091	MAP2K6,FYN,PRKCQ,PLA2G4C,PIK3R5,MAPK13,MAPK12,MAPK11,RAC3,INPP5D,PLA2G2E,INPP5J,GAB1,PLA2G2F,KL,VAV3,IRS1,PIK3CG,PLA2G5,PRKCH,PRKD1
Nitric Oxide Signaling in the Cardiovascular System	0.672	0.183	0.688	KNG1,PDE2A,Calm1 (includes others),PRKCQ,FLT1,PIK3R5,SLC7A1,PRKG2,PDGFC,PGF,VEGFA,GAB1,PDE3B,KL,PIK3CG,IRS1,CAV1,PRKCH,PRKD1,Gucy1b2
HIPPO signaling	0.671	0.188	-0.277	TEAD4,PPP1R14C,YWHAG,YAP1,WWTR1,MST1,FRMD6,PPP1R14B,SKP2,TEAD1,PPP2R2B,PPM1L,CD44,PPP2R2C,PARD3,AMOT
TGF-β Signaling	0.671	0.188	1.291	MAP2K6,RUNX3,INHA,TGFBR1,ACVR2B,MAPK13,MAPK12,MAPK11,INHBA,SMURF1,IRF7,JUN,RUNX2,TGFB3,MAP4K1,VDR
Gαq Signaling	0.665	0.177	1.732	Calm1 (includes others),HTR2B,PIK3R5,NFKB1,PPP3R2,GNB4,GNG11,GYS1,GNA15,RHOD,KL,PIK3CG,RHOU,PLCB1,ADRA1B,PRKD1,RGS2,PRKCQ,RGS7,IKBKE,RHOJ,RHOV,RND3,GAB1,IRS1,PRKCH,ELK1,AGTR1
Mismatch Repair in Eukaryotes	0.663	0.25	#NUM!	RFC4,FEN1,RFC5,EXO1
Superpathway of Cholesterol Biosynthesis	0.661	0.222	#NUM!	FDPS,SQLE,PMVK,DHCR24,HSD17B7,CYP51A1
Chondroitin Sulfate Biosynthesis	0.656	0.2	#NUM!	CHST2,CHST1,CHST7,CHSY3,CHPF,XYLT1,CHST3,CHST10,CSGALNACT1,SULT2B1
UVA-Induced MAPK Signaling	0.646	0.183	-0.302	PARP10,PIK3R5,PLCL2,MAPK13,PARP3,MAPK12,MAPK11,PLCH1,RPS6KA6,JUN,GAB1,KL,IRS1,PIK3CG,PLCB1,PARP11,CYCS,PLCL1,STAT1
ErbB2-ErbB3 Signaling	0.645	0.191	1.155	JUN,GAB1,Nrg1,KL,ETV4,PIK3CG,IRS1,PIK3R5,ERBB3,ERBB2,ELK1,CCND1,PTEN
IL-17A Signaling in Airway Cells	0.644	0.189	1.069	TRAF3IP2,GAB1,KL,PIK3CG,IRS1,PIK3R5,IL17RC,IKBKE,MAPK13,CCL11,MAPK12,NFKB1,MAPK11,PTEN
Role of Lipids/Lipid Rafts in the Pathogenesis of Influenza	0.643	0.273	#NUM!	FDPS,IFNG,RSAD2
Purine Nucleotides De Novo Biosynthesis II	0.643	0.273	#NUM!	IMPDH1,PAICS,PPAT
Pathogenesis of Multiple Sclerosis	0.642	0.333	#NUM!	CXCL10,CCL5
Proline Biosynthesis II (from Arginine)	0.642	0.333	#NUM!	PADI4,PYCR1
Arginine Degradation VI (Arginase 2 Pathway)	0.642	0.333	#NUM!	ARG1,PYCR1
Zymosterol Biosynthesis	0.642	0.333	#NUM!	HSD17B7,CYP51A1
Salvage Pathways of Pyrimidine Deoxyribonucleotides	0.642	0.333	#NUM!	CDA,TK1
Bupropion Degradation	0.63	0.227	#NUM!	CYP3A7,CYP4F8,CYP2J2,CYP51A1,CYP2S1
eNOS Signaling	0.629	0.175	0.816	KNG1,LPAR4,Calm1 (includes others),PRKAB1,PIK3R5,CHRNB4,SLC7A1,PDGFC,PGF,VEGFA,CCNA2,LPAR2,KL,PIK3CG,CAV1,ADCY8,PRKD1,Gucy1b2,CNGA2,PRKCQ,FLT1,HSPA9,ADCY6,NOSTRIN,LPAR6,GAB1,IRS1,PRKCH,ESR1
CCR3 Signaling in Eosinophils	0.628	0.179	2.065	Calm1 (includes others),PRKCQ,PLA2G4C,PIK3R5,CCL24,MAPK13,MAPK12,CCL11,MAPK11,GNB4,PLA2G2E,GNG11,PAK3,GAB1,PLA2G2F,KL,PIK3CG,IRS1,PLA2G5,PLCB1,PRKCH,PRKD1
Growth Hormone Signaling	0.615	0.185	0.277	PRKCQ,PIK3R5,RPS6KA6,IGF2,GHR,GAB1,IGF1,KL,IRS1,PIK3CG,SOCS2,PRKCH,ELK1,STAT1,PRKD1
Cardiac Hypertrophy Signaling	0.613	0.17	0.493	MAP2K6,Calm1 (includes others),TGFBR1,MYL2,PIK3R5,MAPK13,MAPK11,PLCH1,PPP3R2,GNB4,GNG11,JUN,GNA15,IGF1,KL,RHOD,PIK3CG,RHOU,PLCB1,PLCL1,ADCY8,ADRA1B,ADRB2,MYLPF,IL6R,MEF2A,ADCY6,RHOJ,PLCL2,MAPK12,MEF2B,RHOV,GAB1,RND3,IRS1,TGFB3,GNAT2,MEF2C,ELK1
p70S6K Signaling	0.609	0.177	1.279	CD19,IL2RG,YWHAG,PRKCQ,F2R,EEF2,PIK3R5,PLCL2,PLCH1,RPS6,GAB1,KL,PIK3CG,IRS1,PPP2R2B,PPM1L,PLCB1,PRKCH,PPP2R2C,EEF2K,PLCL1,PRKD1,AGTR1
B Cell Receptor Signaling	0.599	0.172	0.898	MAP2K6,RAP2B,Calm1 (includes others),PIK3R5,MAPK13,NFKB1,MAPK11,PTEN,PPP3R2,PTK2,JUN,KL,PIK3CG,CD22,RASSF5,CD19,PRKCQ,CREB3L3,IKBKE,CREB5,MAPK12,INPP5D,DAPP1,GAB1,INPP5J,IRS1,VAV3,PAG1,MEF2C,BCL2A1,ELK1
TR/RXR Activation	0.592	0.181	#NUM!	SLC2A1,PIK3R5,BCL3,ME1,PFKP,THRSP,F10,HP,SLC16A3,LDLR,GAB1,PDE3B,KL,SREBF2,PIK3CG,FASN,IRS1
Neurotrophin/TRK Signaling	0.586	0.184	-0.277	MAP2K6,BDNF,CREB3L3,PIK3R5,CREB5,NGF,JUN,GAB1,KL,IRS1,SPRY2,PIK3CG,NGFR,NTRK1
Dermatan Sulfate Biosynthesis	0.586	0.192	#NUM!	CHST2,CHST1,CHST7,CHSY3,CHPF,XYLT1,CHST3,CHST10,CSGALNACT1,SULT2B1
BER pathway	0.567	0.25	#NUM!	LIG1,POLE,FEN1
IL-4 Signaling	0.562	0.181	#NUM!	IL2RG,IRF4,HLA-A,HLA-DQA1,PIK3R5,HLA-DQB1,INPP5D,INPP5J,GAB1,KL,H2-Eb2,IRS1,PIK3CG,NR3C2,HLA-DRB5
Role of NANOG in Mammalian Embryonic Stem Cell Pluripotency	0.56	0.175	-0.707	LIF,FZD3,PIK3R5,WNT6,FZD9,FZD1,TCF7L1,BMP5,SOX2,LIFR,WNT7A,FZD4,GAB1,KL,PIK3CG,WNT7B,IRS1,WNT4,GATA6,FZD2,FZD7
Ephrin A Signaling	0.554	0.186	#NUM!	PTK2,FYN,GAB1,KL,PIK3CG,VAV3,IRS1,NGFR,PIK3R5,BCAR1,EFNA1
Role of NFAT in Cardiac Hypertrophy	0.553	0.168	0.845	MAP2K6,Calm1 (includes others),TGFBR1,LIF,CACNG4,PIK3R5,MAPK13,MAPK11,PLCH1,PPP3R2,GNB4,GNG11,IGF1,KL,PIK3CG,HDAC7,PLCB1,PLCL1,ADCY8,PRKD1,PRKCQ,MEF2A,SLC8A3,ADCY6,PLCL2,MAPK12,MEF2B,CACNG3,CTF1,GAB1,IRS1,CACNG5,TGFB3,PRKCH,MEF2C,IL11
Asparagine Degradation I	0.551	0.5	#NUM!	ASRGL1
UDP-D-xylose and UDP-D-glucuronate Biosynthesis	0.551	0.5	#NUM!	UGDH
Epoxysqualene Biosynthesis	0.551	0.5	#NUM!	SQLE
Spermine Biosynthesis	0.551	0.5	#NUM!	SMS
Choline Degradation I	0.551	0.5	#NUM!	CHDH
Alanine Degradation III	0.551	0.5	#NUM!	GPT2
Alanine Biosynthesis II	0.551	0.5	#NUM!	GPT2
Palmitate Biosynthesis I (Animals)	0.551	0.5	#NUM!	FASN
L-cysteine Degradation III	0.551	0.5	#NUM!	GOT1
Uridine-5'-phosphate Biosynthesis	0.551	0.5	#NUM!	CAD
Spermidine Biosynthesis I	0.551	0.5	#NUM!	SRM
Sulfate Activation for Sulfonation	0.551	0.5	#NUM!	PAPSS2
Fatty Acid Biosynthesis Initiation II	0.551	0.5	#NUM!	FASN
Glycine Degradation (Creatine Biosynthesis)	0.551	0.5	#NUM!	GATM
Cysteine Biosynthesis/Homocysteine Degradation	0.551	0.5	#NUM!	CTH
Threonine Degradation II	0.551	0.5	#NUM!	GCAT
Adenine and Adenosine Salvage I	0.551	0.5	#NUM!	APRT
GDP-L-fucose Biosynthesis I (from GDP-D-mannose)	0.551	0.5	#NUM!	TSTA3
Putrescine Biosynthesis III	0.551	0.5	#NUM!	ODC1
Glutamine Degradation I	0.551	0.5	#NUM!	GLS2
PKCθ Signaling in T Lymphocytes	0.542	0.171	1.091	FYN,CD3E,CACNG4,HLA-A,CD4,PIK3R5,HLA-DQA1,HLA-DQB1,NFKB1,PPP3R2,CD28,LCK,JUN,KL,PIK3CG,PRKCQ,IKBKE,RAC3,CACNG3,CD3G,GAB1,IRS1,VAV3,H2-Eb2,CACNG5,HLA-DRB5
Fcγ Receptor-mediated Phagocytosis in Macrophages and Monocytes	0.541	0.178	1.5	FYN,PRKCQ,ARPC1B,RAC3,INPP5D,PTEN,MYO5A,NCK2,ARPC1A,VAV3,EZR,PIK3CG,PRKCH,FCGR3A/FCGR3B,FGR,PRKD1
D-myo-inositol (1,4,5)-trisphosphate Degradation	0.54	0.222	#NUM!	IMPAD1,INPP5J,IMPA2,INPP5D
Airway Pathology in Chronic Obstructive Pulmonary Disease	0.539	0.286	#NUM!	MMP8,MMP9
Aspartate Degradation II	0.539	0.286	#NUM!	GOT1,GOT2
Sphingosine-1-phosphate Signaling	0.539	0.174	1.528	S1PR2,ADCY6,PIK3R5,RHOJ,PLCL2,PDGFC,PLCH1,PTK2,RHOV,RND3,GAB1,RHOD,KL,PIK3CG,IRS1,RHOU,PDGFRA,SPHK1,PLCB1,ADCY8,PLCL1
Superpathway of D-myo-inositol (1,4,5)-trisphosphate Metabolism	0.528	0.208	#NUM!	IMPAD1,INPP5J,IMPA2,INPP5D,PTEN
Prostate Cancer Signaling	0.522	0.175	#NUM!	CCNE2,TFDP1,SRD5A1,CREB3L3,PIK3R5,NFKB1,CREB5,CCND1,PTEN,CCNE1,GAB1,KL,IRS1,PIK3CG,CDKN1A,E2F1,GSTP1
Sertoli Cell-Sertoli Cell Junction Signaling	0.521	0.169	#NUM!	NOS1,CLDN11,JAM2,MAPK13,PRKG2,TUBB,BCAR1,MAPK11,PTEN,JUN,TUBA8,TUBA1C,TUBB4A,CLDN9,NOS2,ITGA4,Gucy1b2,TUBB3,TUBG1,ITGA2,MAPK12,TJP3,CDH1,TUBA1A,TUBB6,CLDN12,TGFB3,CLDN14,ELK1
Estrogen Biosynthesis	0.52	0.194	#NUM!	CYP3A7,CYP4F8,HSD17B7,CYP2J2,CYP51A1,CYP2S1,HSD17B14
Ceramide Signaling	0.517	0.176	1.291	S1PR2,CNKSR1,PIK3R5,NFKB1,JUN,GAB1,KL,NGFR,IRS1,PIK3CG,PPP2R2B,PPM1L,SPHK1,PPP2R2C,CYCS,TNFRSF11B
FGF Signaling	0.517	0.176	1	MAP2K6,CREB3L3,PIK3R5,MAPK13,MAPK12,CREB5,MAPK11,FGF13,MET,GAB1,KL,HGF,IRS1,PIK3CG,FGFRL1,FGF19
Renal Cell Carcinoma Signaling	0.509	0.177	-0.333	SLC2A1,PIK3R5,VEGFA,UBD,MET,JUN,GAB1,PAK3,KL,HGF,IRS1,PIK3CG,RPS27A,EGLN3
Regulation of IL-2 Expression in Activated and Anergic T Lymphocytes	0.509	0.177	#NUM!	PPP3R2,CD28,FYN,CD3G,TGFBR1,Calm1 (includes others),JUN,CD3E,VAV3,TGFB3,IKBKE,ELK1,MAPK12,NFKB1
GM-CSF Signaling	0.505	0.178	0.302	PIK3R5,CCND1,PPP3R2,GAB1,PIM1,CSF2RA,KL,IRS1,PIK3CG,CISH,ELK1,STAT1,BCL2A1
ERK/MAPK Signaling	0.504	0.167	1.616	FYN,HSPB2,PIK3R5,RAPGEF4,BCAR1,PPP1R14B,EIF4EBP1,PTK2,ELF3,PLA2G2F,KL,PIK3CG,PLA2G5,PPM1L,PPP2R2C,STAT1,ITGA4,PPARG,PPP1R14C,YWHAG,PLA2G4C,ITGA2,CREB3L3,CREB5,RAC3,PLA2G2E,PAK3,GAB1,IRS1,PPP2R2B,ELK1,ESR1
NAD biosynthesis II (from tryptophan)	0.501	0.231	#NUM!	KMO,QPRT,NMNAT2
FAK Signaling	0.5	0.173	#NUM!	CAPN5,FYN,CAPN6,HMMR,ITGA2,PIK3R5,BCAR1,PTEN,PTK2,GAB1,PAK3,KL,CAPN1,IRS1,PIK3CG,CAPN2,ITGA4
Acute Myeloid Leukemia Signaling	0.495	0.174	-0.277	MAP2K6,PIK3R5,TCF7L1,NFKB1,CCND1,CSF1R,EIF4EBP1,GAB1,PIM1,CSF2RA,KL,RARA,IRS1,PIK3CG,KIT,Tcf7
VEGF Family Ligand-Receptor Interactions	0.49	0.174	1.291	PRKCQ,FLT1,PLA2G4C,PIK3R5,PGF,VEGFA,PLA2G2E,GAB1,PLA2G2F,KL,IRS1,PIK3CG,PLA2G5,PRKCH,PRKD1
Inflammasome pathway	0.488	0.211	0	TLR4,IL1B,NFKB1,NLRC4
IL-15 Production	0.484	0.2	#NUM!	PTK2,MST1R,STAT1,NFKB1,PTK7
Gαi Signaling	0.475	0.169	0.728	GPR17,PTGER3,GRM3,CNR1,RGS7,ADCY6,OPRL1,P2RY13,GNB4,GNG11,P2RY14,CXCR2,RAP1GAP,RGS10,CAV1,P2RY12,ADORA1,ADCY8,AGTR1,RALGDS
PPAR Signaling	0.473	0.172	-2	PPARG,IL1RL1,NR1H3,IKBKE,NFKB1,PDGFC,IL33,JUN,IL1RN,NGFR,PDGFRA,IL1B,NRIP1,IL1RAPL1,PTGS2,TNFRSF11B
Glutamate Receptor Signaling	0.465	0.179	1.342	GNG11,Calm1 (includes others),GRM3,GRIK3,GLUL,GRIP1,SLC1A1,GRIK2,GRIA3,GRIK1
Amyloid Processing	0.46	0.18	2.333	CAPN5,CAPN6,CDK5,CAPN1,CAPN2,MAPK13,MAPK12,MAPK11,CDK5R1
Role of IL-17A in Psoriasis	0.457	0.25	#NUM!	IL17RC,S100A8
Sucrose Degradation V (Mammalian)	0.457	0.25	#NUM!	TPI1,ALDOA
Histidine Degradation III	0.457	0.25	#NUM!	MTHFD1L,MTHFD2
Superoxide Radicals Degradation	0.457	0.25	#NUM!	SOD2,GPX7
Stearate Biosynthesis I (Animals)	0.455	0.182	#NUM!	DHCR24,FASN,LPCAT4,ACSL6,SLC27A6,ACOT9,ACOT7,ELOVL6
NRF2-mediated Oxidative Stress Response	0.448	0.164	2	MAP2K6,DNAJB4,PRDX1,MAF,PIK3R5,HSPB8,SOD2,JUN,KL,PIK3CG,PMF1/PMF1-BGLAP,FOSL1,TXN,FKBP5,PRKD1,MGST1,PRKCQ,DNAJC9,MAFF,TXNRD1,GSR,DNAJC21,GAB1,MGST2,IRS1,GPX2,PRKCH,CDC34,AOX1,GSTP1
Aldosterone Signaling in Epithelial Cells	0.447	0.165	-1	CRYAB,DNAJB4,SGK1,HSPB2,PIK3R5,HSPB8,PLCH1,KL,PIK3CG,HSPE1,PLCB1,PLCL1,DNAJC22,PRKD1,HSPA4L,AHCY,PRKCQ,DNAJC9,HSPA9,PLCL2,HSPD1,DNAJC21,GAB1,IRS1,PRKCH,NR3C2,PIP4K2A
Role of JAK2 in Hormone-like Cytokine Signaling	0.446	0.188	#NUM!	GHR,IRS1,SOCS2,Irs4,STAT1,Irs3
Phenylalanine Degradation IV (Mammalian, via Side Chain)	0.443	0.214	#NUM!	GOT1,GOT2,MAOA
IL-3 Signaling	0.44	0.171	0	PRKCQ,IL3RA,PIK3R5,INPP5D,PPP3R2,JUN,GAB1,KL,IRS1,PIK3CG,PRKCH,ELK1,STAT1,PRKD1
Antiproliferative Role of Somatostatin Receptor 2	0.434	0.171	-1	NOS1,GNB4,GNG11,GAB1,KL,PIK3CG,IRS1,NPR1,CDKN1A,PIK3R5,ELK1,NPR2,Gucy1b2
Myc Mediated Apoptosis Signaling	0.427	0.171	#NUM!	CDKN2A,YWHAG,IGF1,GAB1,KL,PIK3CG,IRS1,PIK3R5,BID,CYCS,MAPK12,FASLG
Apoptosis Signaling	0.426	0.169	1.807	CAPN5,GAS2,CAPN6,PRKCQ,LMNA,IKBKE,NFKB1,CDK1,BAK1,CAPN1,BID,CAPN2,CYCS,BCL2A1,FASLG
Ephrin Receptor Signaling	0.423	0.163	2.357	FYN,ARPC1B,PTPN13,EPHB2,BCAR1,PDGFC,PGF,NCK2,VEGFA,PTK2,GNB4,GNG11,GNA15,SDC2,EFNB1,PIK3CG,ITGA4,EPHB4,ANGPT1,CXCR4,CREB3L3,ITGA2,CREB5,RAC3,EFNA1,ARPC1A,PAK3,GNAT2
IL-2 Signaling	0.421	0.172	0.632	IL2RG,LCK,JUN,GAB1,KL,PIK3CG,IRS1,PIK3R5,IL2RA,ELK1,IL2RB
tRNA Splicing	0.419	0.179	#NUM!	PDE2A,PDE7B,PDE9A,PDE10A,PDE3B,PDE3A,PDE6B
Serotonin Receptor Signaling	0.419	0.179	#NUM!	HTR2B,TPH2,HTR7,ADCY6,ADCY8,PCBD1,MAOA
Non-Small Cell Lung Cancer Signaling	0.412	0.169	0.333	CDKN2A,FHIT,TFDP1,CDK4,PIK3R5,CCND1,GAB1,KL,IRS1,PIK3CG,E2F1,RASSF5,ERBB2
Diphthamide Biosynthesis	0.409	0.333	#NUM!	EEF2
NADH Repair	0.409	0.333	#NUM!	GAPDH
5-aminoimidazole Ribonucleotide Biosynthesis I	0.409	0.333	#NUM!	PPAT
Ascorbate Recycling (Cytosolic)	0.409	0.333	#NUM!	GLRX
Inosine-5'-phosphate Biosynthesis II	0.409	0.333	#NUM!	PAICS
Hypusine Biosynthesis	0.409	0.333	#NUM!	EIF5A
4-hydroxyproline Degradation I	0.409	0.333	#NUM!	GOT2
Biotin-carboxyl Carrier Protein Assembly	0.409	0.333	#NUM!	ACACB
Thiosulfate Disproportionation III (Rhodanese)	0.409	0.333	#NUM!	TST
Oxidized GTP and dGTP Detoxification	0.409	0.333	#NUM!	NUDT1
Tyrosine Biosynthesis IV	0.409	0.333	#NUM!	PCBD1
L-serine Degradation	0.409	0.333	#NUM!	SDSL
PDGF Signaling	0.406	0.167	0.258	PIK3R5,PDGFC,INPP5D,JUN,INPP5J,GAB1,KL,IRS1,PIK3CG,CAV1,PDGFRA,SPHK1,EIF2AK2,STAT1,ELK1
Docosahexaenoic Acid (DHA) Signaling	0.406	0.173	#NUM!	GAB1,KL,PIK3CG,IRS1,PIK3R5,BID,IL1B,CYCS,BCL2A1
Acetone Degradation I (to Methylglyoxal)	0.406	0.185	#NUM!	CYP3A7,CYP4F8,CYP2J2,CYP51A1,CYP2S1
Nicotine Degradation III	0.398	0.174	#NUM!	CYP3A7,CYP4F8,ADH7,CYP2J2,CSGALNACT1,AOX1,CYP51A1,CYP2S1
Tight Junction Signaling	0.397	0.161	#NUM!	CLDN11,TGFBR1,MYL2,JAM2,CDK4,NFKB1,SMURF1,PTEN,MPDZ,JUN,NGFR,PPM1L,PPP2R2C,CLDN9,TNFRSF11B,MYH14,RAB13,CASK,SNAP25,TJP3,CLDN12,NUDT21,PPP2R2B,TGFB3,MYH3,CLDN14
PAK Signaling	0.395	0.165	1.291	ARHGAP10,MYL2,MYLPF,ITGA2,PIK3R5,MAPK12,PDGFC,NCK2,PTK2,GAB1,PAK3,KL,PIK3CG,IRS1,PDGFRA,ITGA4
Differential Regulation of Cytokine Production in Macrophages and T Helper Cells by IL-17A and IL-17F	0.393	0.2	#NUM!	IL12B,IL1B,CCL5
Heme Biosynthesis II	0.39	0.222	#NUM!	ALAS2,ALAD
Serotonin Degradation	0.39	0.169	#NUM!	ALDH1B1,ALDH1L1,ADH7,ALDH1L2,ALDH1A3,RDH14,ALDH1A2,Sult1a1,CSGALNACT1,MAOA
Ephrin B Signaling	0.384	0.167	1.134	PTK2,NCK2,GNB4,EPHB4,GNG11,GNA15,EPHB2,CXCR4,VAV3,EFNB1,GNAT2,RAC3
CREB Signaling in Neurons	0.361	0.158	0.626	POLR2F,Calm1 (includes others),CACNG4,GRM3,PIK3R5,PLCH1,GNB4,GNG11,GNA15,KL,PIK3CG,PLCB1,GRIK2,PLCL1,ADCY8,PRKD1,POLR2L,GRIK1,PRKCQ,CREB3L3,GRIK3,ADCY6,POLR2K,PLCL2,CREB5,CACNG3,GAB1,IRS1,CACNG5,GNAT2,PRKCH,ELK1,GRIA3
Neuregulin Signaling	0.361	0.163	2.309	PRKCQ,ITGA2,ERBB3,CDK5R1,PTEN,AREG,RPS6,CDK5,GRB7,PRKCH,ERBB2,ELK1,PRKD1,ITGA4
Polyamine Regulation in Colon Cancer	0.361	0.182	#NUM!	PPARG,PSME1,PSME2,ODC1
Tumoricidal Function of Hepatic Natural Killer Cells	0.361	0.182	#NUM!	BID,CYCS,ITGAL,FASLG
3-phosphoinositide Degradation	0.356	0.159	#NUM!	PTPN7,CDC25C,PTPN13,NUDT12,DUSP27,NT5C,DUSP15,PAWR,PPP1R14B,PTPRF,DUSP14,INPP5D,PTEN,CDC25B,INPP4B,INPP5J,PDXP,PTPRO,PDCD1,PPP1R16B,MTMR7,PTPRN,PTPN22,NUDT1
Protein Ubiquitination Pathway	0.356	0.157	#NUM!	B2M,USP18,CRYAB,CDC20,PSMB10,DNAJB4,HLA-A,PSMA7,HSPB2,HSPB8,PSMB8,TAP1,SMURF1,UCHL1,USP13,HSPE1,DNAJC22,BRCA1,HSPA4L,PSMB9,IFNG,UBE2M,DNAJC9,HSPA9,PSME2,HSPD1,THOP1,PSMB6,UBE2L6,UBE2T,SKP2,UBD,USP44,DNAJC21,PSME1,PSMA5,RPS27A,CDC34,USP51,UBE2C
TWEAK Signaling	0.352	0.171	0	TRAF3,BID,IKBKE,CYCS,NFKB1,TRAF1
PPARα/RXRα Activation	0.349	0.158	-0.218	MAP2K6,TGFBR1,PRKAB1,IL1RL1,CD36,ACVR2B,NFKB1,PLCH1,JUN,GNA15,GPD2,FASN,PLCB1,PLCL1,GOT2,ADCY8,ADCY6,BCL3,IKBKE,PLCL2,GHR,HELZ2,IRS1,TGFB3,IL1B,MEF2C,IL1RAPL1
Extrinsic Prothrombin Activation Pathway	0.349	0.188	#NUM!	F10,F7,F3
RANK Signaling in Osteoclasts	0.343	0.16	0	MAP2K6,Calm1 (includes others),PIK3R5,IKBKE,MAPK13,NFKB1,MAPK12,GSN,MAPK11,PPP3R2,JUN,GAB1,KL,IRS1,PIK3CG,ELK1
Type II Diabetes Mellitus Signaling	0.343	0.158	0	PPARG,PRKCQ,PRKAB1,CACNG4,CD36,ACSL6,PIK3R5,Irs4,IKBKE,NFKB1,MAPK12,CACNG3,GAB1,KL,NGFR,PIK3CG,IRS1,CACNG5,SLC27A6,SOCS2,PRKCH,Irs3,PRKD1,TNFRSF11B
Neuropathic Pain Signaling In Dorsal Horn Neurons	0.343	0.159	0	KCNN4,PRKCQ,BDNF,GRM3,PIK3R5,PLCL2,PLCH1,GPR37,GAB1,KL,IRS1,PIK3CG,PLCB1,PRKCH,PLCL1,ELK1,PRKD1,GRIA3
Telomerase Signaling	0.335	0.159	1.069	IL2RG,DKC1,TERT,PIK3R5,ELF3,GAB1,KL,PIK3CG,IRS1,PPP2R2B,CDKN1A,PPM1L,E2F1,HDAC7,IL2RA,PPP2R2C,IL2RB
EGF Signaling	0.335	0.162	0.302	JUN,GAB1,KL,PIK3CG,IRS1,PIK3R5,MAPK13,ELK1,MAPK12,STAT1,MAPK11
Embryonic Stem Cell Differentiation into Cardiac Lineages	0.334	0.2	#NUM!	SOX2,ISL1
NAD Phosphorylation and Dephosphorylation	0.334	0.2	#NUM!	Acp5,ACPP
Cysteine Biosynthesis III (mammalia)	0.327	0.174	#NUM!	SUV39H2,CTH,AHCY,PRMT1
Superpathway of Methionine Degradation	0.325	0.167	#NUM!	SUV39H2,GOT1,CTH,GOT2,AHCY,PRMT1
Dopamine-DARPP32 Feedback in cAMP Signaling	0.324	0.156	1.043	NOS1,Calm1 (includes others),PRKG2,PPP1R14B,PLCH1,PPP3R2,CDK5,PPM1L,PLCB1,PPP2R2C,ADCY8,PLCL1,PRKD1,Gucy1b2,PPP1R14C,PRKCQ,CREB3L3,ADCY6,PAWR,PLCL2,CREB5,CREM,KCNJ9,PPP2R2B,PRKCH
Prolactin Signaling	0.318	0.159	-0.577	FYN,PRKCQ,PIK3R5,JUN,GAB1,KL,IRS1,PIK3CG,SOCS2,NMI,PRKCH,STAT1,PRKD1
Melatonin Signaling	0.316	0.159	0.905	MAP2K6,PRKCQ,Calm1 (includes others),PLCB1,PRKCH,PLCL2,PLCL1,RORC,PLCH1,RORB,PRKD1
Uracil Degradation II (Reductive)	0.316	0.25	#NUM!	DPYS
Pyruvate Fermentation to Lactate	0.316	0.25	#NUM!	LDHA
Phenylethylamine Degradation I	0.316	0.25	#NUM!	AOC2
α-tocopherol Degradation	0.316	0.25	#NUM!	CYP4F2
Thymine Degradation	0.316	0.25	#NUM!	DPYS
Geranylgeranyldiphosphate Biosynthesis	0.316	0.25	#NUM!	FDPS
Glycerol-3-phosphate Shuttle	0.316	0.25	#NUM!	GPD2
Melatonin Degradation II	0.316	0.25	#NUM!	MAOA
Arginine Degradation I (Arginase Pathway)	0.316	0.25	#NUM!	ARG1
Trans, trans-farnesyl Diphosphate Biosynthesis	0.316	0.25	#NUM!	FDPS
Phenylalanine Degradation I (Aerobic)	0.316	0.25	#NUM!	PCBD1
Triacylglycerol Biosynthesis	0.313	0.163	#NUM!	AGPAT4,LPIN1,LPCAT4,PLPPR2,GPAT2,MBOAT2,ELOVL6
UVC-Induced MAPK Signaling	0.313	0.163	1.134	PRKCQ,JUN,PRKCH,MAPK13,MAPK12,MAPK11,PRKD1
Cardiomyocyte Differentiation via BMP Receptors	0.31	0.176	#NUM!	MYL2,MEF2C,BMP5
Mitochondrial L-carnitine Shuttle Pathway	0.31	0.176	#NUM!	ACSL6,SLC27A6,CPT1C
PI3K/AKT Signaling	0.307	0.156	1.5	YWHAG,GDF15,ITGA2,IKBKE,NFKB1,CCND1,INPP5D,EIF4EBP1,PTEN,GYS1,INPP5J,GAB1,PIK3CG,PPP2R2B,CDKN1A,PPM1L,PPP2R2C,PTGS2,ITGA4
D-myo-inositol-5-phosphate Metabolism	0.305	0.155	#NUM!	PTPN7,CDC25C,PTPN13,NUDT12,DUSP27,NT5C,DUSP15,PAWR,PPP1R14B,PTPRF,DUSP14,PLCH1,PTEN,CDC25B,PDXP,PTPRO,PDCD1,PPP1R16B,PLCB1,MTMR7,PIP4K2A,PTPRN,PTPN22,NUDT1
JAK/Stat Signaling	0.301	0.157	-1.387	PIK3R5,NFKB1,STAT4,JUN,GAB1,KL,IRS1,PIK3CG,CDKN1A,CISH,SOCS2,STAT2,STAT1
Role of Cytokines in Mediating Communication between Immune Cells	0.3	0.162	#NUM!	IL21,IL33,IFNG,IL12B,IL1RN,IL1B
IL-22 Signaling	0.296	0.167	2	MAPK13,MAPK12,STAT1,MAPK11
CDP-diacylglycerol Biosynthesis I	0.296	0.167	#NUM!	AGPAT4,LPCAT4,GPAT2,MBOAT2
Glutathione-mediated Detoxification	0.296	0.167	#NUM!	MGST1,MGST2,ANPEP,GSTP1
Hematopoiesis from Multipotent Stem Cells	0.288	0.182	#NUM!	CSF1,IL7
UDP-N-acetyl-D-galactosamine Biosynthesis II	0.288	0.182	#NUM!	GPI,GALE
Endometrial Cancer Signaling	0.288	0.156	-0.707	CDH1,GAB1,KL,PIK3CG,IRS1,PIK3R5,ERBB2,ELK1,CCND1,PTEN
D-myo-inositol (1,4,5,6)-Tetrakisphosphate Biosynthesis	0.284	0.153	#NUM!	PTPN7,CDC25C,PTPN13,NUDT12,DUSP27,NT5C,DUSP15,PAWR,PPP1R14B,PTPRF,DUSP14,PTEN,CDC25B,PDXP,PTPRO,PDCD1,PPP1R16B,MTMR7,PTPRN,PTPN22,NUDT1
D-myo-inositol (3,4,5,6)-tetrakisphosphate Biosynthesis	0.284	0.153	#NUM!	PTPN7,CDC25C,PTPN13,NUDT12,DUSP27,NT5C,DUSP15,PAWR,PPP1R14B,PTPRF,DUSP14,PTEN,CDC25B,PDXP,PTPRO,PDCD1,PPP1R16B,MTMR7,PTPRN,PTPN22,NUDT1
tRNA Charging	0.277	0.158	#NUM!	LARS,RARS,KARS,TARSL2,GARS,TARS
Thrombopoietin Signaling	0.27	0.154	-0.632	PRKCQ,JUN,GAB1,KL,PIK3CG,IRS1,PIK3R5,PRKCH,STAT1,PRKD1
Leptin Signaling in Obesity	0.27	0.153	-1.134	PDE3A,ADCY6,PIK3R5,PLCL2,PLCH1,GAB1,PDE3B,KL,IRS1,PIK3CG,PLCB1,ADCY8,PLCL1
Role of Oct4 in Mammalian Embryonic Stem Cell Pluripotency	0.27	0.156	#NUM!	SOX2,SPP1,PHB,CCNF,RARA,MEF2A,BRCA1
CD27 Signaling in Lymphocytes	0.264	0.154	-0.378	MAP2K6,SIVA1,JUN,BID,IKBKE,CYCS,MAPK12,NFKB1
Transcriptional Regulatory Network in Embryonic Stem Cells	0.264	0.154	#NUM!	SOX2,ISL1,GATA6,PAX6,L1CAM,HIST1H4B,TCF7L1,OTX1
Retinoate Biosynthesis I	0.261	0.156	#NUM!	ADH7,ALDH1A3,RDH14,ALDH1A2,AKR1B10
Mechanisms of Viral Exit from Host Cells	0.255	0.154	#NUM!	PRKCQ,LMNB2,PRKCH,SH3GL2,LMNB1,PRKD1
Dermatan Sulfate Biosynthesis (Late Stages)	0.255	0.154	#NUM!	CHST2,CHST1,CHST7,CHST3,CHST10,SULT2B1
Creatine-phosphate Biosynthesis	0.251	0.2	#NUM!	CKM
Serotonin and Melatonin Biosynthesis	0.251	0.2	#NUM!	TPH2
NAD Salvage Pathway III	0.251	0.2	#NUM!	NMNAT2
Glycogen Biosynthesis II (from UDP-D-Glucose)	0.251	0.2	#NUM!	GYS1
Tyrosine Degradation I	0.251	0.2	#NUM!	FAH
Acyl-CoA Hydrolysis	0.248	0.167	#NUM!	ACOT9,ACOT7
Glycogen Degradation II	0.248	0.167	#NUM!	PYGM,PGM1
D-myo-inositol (1,3,4)-trisphosphate Biosynthesis	0.245	0.158	#NUM!	INPP5J,INPP5D,PTEN
Phosphatidylglycerol Biosynthesis II (Non-plastidic)	0.242	0.154	#NUM!	AGPAT4,LPCAT4,GPAT2,MBOAT2
Fatty Acid Activation	0.215	0.154	#NUM!	ACSL6,SLC27A6
Androgen Biosynthesis	0.215	0.154	#NUM!	SRD5A1,HSD17B14
Urea Cycle	0.202	0.167	#NUM!	ARG1
Glycerol Degradation I	0.202	0.167	#NUM!	GPD2
UDP-N-acetyl-D-glucosamine Biosynthesis II	0.202	0.167	#NUM!	GFPT2
GDP-mannose Biosynthesis	0.202	0.167	#NUM!	GPI
