# Supplementary material for: Microglia promote glioblastoma via mTOR‐mediated immunosuppression of the tumour microenvironment
Source: EMBO J. 2020 Jun 22;39(15):e103790. doi: 10.15252/embj.2019103790 (PMC7396846; doi:10.15252/embj.2019103790)
Supplement: Supplementary file 8 — Dataset EV2 [file EMBJ-39-e103790-s008.xlsx]

## Sheet: Bulk GL261 DEG IPA
Dataset EV2 - Pathways identified as significantly enriched by IPA software based on the differentially regulated gene list between Rheb1Δ/Δ and Rheb1fl/fl Bulk GL261 and for TAM-MG.
© 2000-2019 QIAGEN. All rights reserved.
Ingenuity Canonical Pathways	-log(p-value)	Ratio	Molecules
Granulocyte Adhesion and Diapedesis	8.56	0.103	CCL5,Ccl6,Ccl8,CSF3R,CXCL10,Cxcl11,CXCL13,Cxcl9,HRH3,ICAM2,IL1B,IL1RN,ITGAL,ITGAM,MMP12,TNFRSF11B
T Helper Cell Differentiation	7.08	0.149	FCER1G,HLA-A,HLA-DQA1,HLA-DQB1,HLA-DRB5,IL12RB1,IL2RA,IL2RG,STAT1,TNFRSF11B
Th1 and Th2 Activation Pathway	6.79	0.0897	CCR1,CCR5,CD274,HLA-A,HLA-DQA1,HLA-DQB1,HLA-DRB5,IL12RB1,IL2RA,IL2RG,IRF1,KLRC1,SOCS1,STAT1
B Cell Development	6.73	0.25	HLA-A,HLA-DQA1,HLA-DQB1,HLA-DRB5,IL7R,PTPRC,SPN
Type I Diabetes Mellitus Signaling	6.25	0.108	FCER1G,HLA-A,HLA-DQA1,HLA-DQB1,HLA-DRB5,IL1B,IRF1,NFKBID,SOCS1,STAT1,TNFRSF11B
Altered T Cell and B Cell Signaling in Rheumatoid Arthritis	6.24	0.122	CSF1,CXCL13,FCER1G,HLA-A,HLA-DQA1,HLA-DQB1,HLA-DRB5,IL1B,IL1RN,TLR1
Pathogenesis of Multiple Sclerosis	6.07	0.667	CCL5,CCR1,CCR5,CXCL10
Th1 Pathway	5.92	0.1	CCR5,CD274,HLA-A,HLA-DQA1,HLA-DQB1,HLA-DRB5,IL12RB1,IRF1,KLRC1,SOCS1,STAT1
Dendritic Cell Maturation	5.85	0.0812	FCER1G,FCGR2B,HLA-A,HLA-DQA1,HLA-DQB1,HLA-DRB5,IL1B,IL1RN,IRF8,NFKBID,STAT1,TNFRSF11B,TYROBP
Neuroinflammation Signaling Pathway	5.79	0.0618	BDNF,CASP1,CCL5,CSF1R,CXCL10,GABRB2,GABRB3,GABRG3,HLA-A,HLA-DQA1,HLA-DQB1,HLA-DRB5,IL1B,PLA2G4A,STAT1,TLR1,TYROBP
Graft-versus-Host Disease Signaling	5.76	0.184	FCER1G,HLA-A,HLA-DQA1,HLA-DQB1,HLA-DRB5,IL1B,IL1RN
Agranulocyte Adhesion and Diapedesis	5.67	0.0783	CCL5,Ccl6,Ccl8,CXCL10,Cxcl11,CXCL13,Cxcl9,FN1,ICAM2,IL1B,IL1RN,MMP12,MYH11
Role of Hypercytokinemia/hyperchemokinemia in the Pathogenesis of Influenza	5.41	0.214	CCL5,CCR1,CCR5,CXCL10,IL1B,IL1RN
Antigen Presentation Pathway	5.41	0.214	CIITA,HLA-A,HLA-DQA1,HLA-DQB1,HLA-DRB5,NLRC5
Communication between Innate and Adaptive Immune Cells	4.71	0.108	CCL5,CXCL10,FCER1G,HLA-A,HLA-DRB5,IL1B,IL1RN,TLR1
iCOS-iCOSL Signaling in T Helper Cells	4.41	0.0857	FCER1G,HLA-A,HLA-DQA1,HLA-DQB1,HLA-DRB5,IL2RA,IL2RG,NFKBID,PTPRC
OX40 Signaling Pathway	4.17	0.108	FCER1G,H2-M2,HLA-A,HLA-DQA1,HLA-DQB1,HLA-DRB5,NFKBID
T Cell Exhaustion Signaling Pathway	4.05	0.0694	BTLA,CD274,FCER1G,HLA-A,HLA-DQA1,HLA-DQB1,HLA-DRB5,IL12RB1,RASD1,STAT1
TREM1 Signaling	4.01	0.101	CASP1,CIITA,FCGR2B,IL1B,NLRC5,TLR1,TYROBP
Role of JAK1 and JAK3 in γc Cytokine Signaling	4.01	0.101	FES,IL2RA,IL2RG,IL7R,RASD1,SOCS1,STAT1
PD-1, PD-L1 cancer immunotherapy pathway	3.95	0.0851	CD274,HLA-A,HLA-DQA1,HLA-DQB1,HLA-DRB5,IL2RA,IL2RG,TNFRSF11B
Th2 Pathway	3.87	0.0732	CCR1,CCR5,HLA-A,HLA-DQA1,HLA-DQB1,HLA-DRB5,IL12RB1,IL2RA,IL2RG
Allograft Rejection Signaling	3.6	0.105	FCER1G,H2-M2,HLA-A,HLA-DQA1,HLA-DQB1,HLA-DRB5
IL-4 Signaling	3.57	0.0864	HLA-A,HLA-DQA1,HLA-DQB1,HLA-DRB5,IL2RG,RASD1,SOCS1
Autoimmune Thyroid Disease Signaling	3.53	0.132	FCER1G,HLA-A,HLA-DQA1,HLA-DQB1,HLA-DRB5
IL-10 Signaling	3.25	0.0909	CCR1,CCR5,FCGR2B,IL1B,IL1RN,NFKBID
Nur77 Signaling in T Lymphocytes	2.94	0.098	FCER1G,HLA-A,HLA-DQA1,HLA-DQB1,HLA-DRB5
Role of Pattern Recognition Receptors in Recognition of Bacteria and Viruses	2.75	0.0563	C3AR1,CASP1,CCL5,CLEC6A,CLEC7A,IL1B,OAS2,TLR1
CD28 Signaling in T Helper Cells	2.71	0.0619	FCER1G,HLA-A,HLA-DQA1,HLA-DQB1,HLA-DRB5,NFKBID,PTPRC
Hepatic Fibrosis / Hepatic Stellate Cell Activation	2.69	0.0503	CCL5,CCR5,COL4A6,CSF1,FN1,IL1B,MYH11,STAT1,TNFRSF11B
Phagosome Formation	2.68	0.0614	C3AR1,CLEC7A,FCER1G,FCGR2B,FN1,ITGAM,TLR1
Calcium-induced T Lymphocyte Apoptosis	2.68	0.0862	FCER1G,HLA-A,HLA-DQA1,HLA-DQB1,HLA-DRB5
IL-15 Production	2.66	0.0609	CSF1R,CSF2RA,ERBB3,FES,FGR,IRF1,STAT1
PKCθ Signaling in T Lymphocytes	2.62	0.0537	CACNB2,FCER1G,HLA-A,HLA-DQA1,HLA-DQB1,HLA-DRB5,NFKBID,RASD1
Role of Macrophages, Fibroblasts and Endothelial Cells in Rheumatoid Arthritis	2.54	0.0397	ADAMTS4,CCL5,CEBPG,CSF1,FN1,IL1B,IL1RN,NFKBID,RASD1,SOCS1,TLR1,TNFRSF11B
GABA Receptor Signaling	2.52	0.0659	CACNB2,GABRB2,GABRB3,GABRG3,KCNN4,UBD
Primary Immunodeficiency Signaling	2.43	0.0976	CIITA,IL2RG,IL7R,PTPRC
Crosstalk between Dendritic Cells and Natural Killer Cells	2.35	0.0725	HLA-A,HLA-DRB5,IL2RG,ITGAL,TYROBP
Caveolar-mediated Endocytosis Signaling	2.3	0.0704	CAV1,CD48,HLA-A,ITGAL,ITGAM
STAT3 Pathway	2.28	0.0519	IL12RB1,IL1B,IL2RA,IL2RG,IL7R,RASD1,SOCS1
Role of NFAT in Regulation of the Immune Response	2.25	0.0465	FCER1G,FCGR2B,HLA-A,HLA-DQA1,HLA-DQB1,HLA-DRB5,NFKBID,RASD1
Systemic Lupus Erythematosus Signaling	2.1	0.044	CD22,FCER1G,FCGR2B,HLA-A,IL1B,IL1RN,PTPRC,RASD1
Atherosclerosis Signaling	2.1	0.0541	CSF1,IL1B,IL1RN,LYZ,PLA2G4A,TPSAB1/TPSB2
Hematopoiesis from Multipotent Stem Cells	1.92	0.182	CSF1,KITLG
Interferon Signaling	1.91	0.0968	IRF1,SOCS1,STAT1
IL-6 Signaling	1.9	0.0488	IL1B,IL1RN,NFKBID,RASD1,SOCS1,TNFRSF11B
Acute Myeloid Leukemia Signaling	1.89	0.0562	CSF1R,CSF2RA,CSF3R,KITLG,RASD1
Lipoate Salvage and Modification	1.81	1	LIPT1
IL-2 Signaling	1.8	0.0645	IL2RA,IL2RG,RASD1,SOCS1
Acute Phase Response Signaling	1.8	0.0419	FN1,IL1B,IL1RN,NFKBID,RASD1,SOCS1,TNFRSF11B
NF-κB Signaling	1.73	0.0407	FCER1G,IL1B,IL1RN,NFKBID,RASD1,TLR1,TNFRSF11B
Cdc42 Signaling	1.71	0.0444	FCER1G,H2-M2,HLA-A,HLA-DQA1,HLA-DQB1,HLA-DRB5
Role of Osteoblasts, Osteoclasts and Chondrocytes in Rheumatoid Arthritis	1.71	0.0374	ADAM17,ADAMTS4,CSF1,CSF1R,IL1B,IL1RN,NFKBID,TNFRSF11B
Hematopoiesis from Pluripotent Stem Cells	1.71	0.0811	CSF1,FCER1G,KITLG
Production of Nitric Oxide and Reactive Oxygen Species in Macrophages	1.68	0.0398	IRF1,IRF8,LYZ,NCF1,NFKBID,STAT1,TNFRSF11B
Systemic Lupus Erythematosus In T Cell Signaling Pathway	1.68	0.033	CASP1,CASP4,FCER1G,H2-M2,HLA-A,HLA-DQA1,HLA-DQB1,HLA-DRB5,ITGAL,RASD1
PPAR Signaling	1.66	0.049	IL1B,IL1RN,NFKBID,RASD1,TNFRSF11B
Differential Regulation of Cytokine Production in Macrophages and T Helper Cells by IL-17A and IL-17F	1.65	0.133	CCL5,IL1B
Natural Killer Cell Signaling	1.65	0.0485	FCER1G,KLRC1,RASD1,SH3BP2,TYROBP
Role of PKR in Interferon Induction and Antiviral Response	1.62	0.075	IRF1,NFKBID,STAT1
Toll-like Receptor Signaling	1.59	0.0556	IL1B,IL1RN,TLR1,UBD
Differential Regulation of Cytokine Production in Intestinal Epithelial Cells by IL-17A and IL-17F	1.55	0.118	CCL5,IL1B
LXR/RXR Activation	1.54	0.0455	IL1B,IL1RN,LDLR,LYZ,TNFRSF11B
Role of MAPK Signaling in the Pathogenesis of Influenza	1.53	0.0533	CCL5,CXCL10,PLA2G4A,RASD1
Lipoate Biosynthesis and Incorporation II	1.51	0.5	LIPT1
Glycine Degradation (Creatine Biosynthesis)	1.51	0.5	GATM
Retinoic acid Mediated Apoptosis Signaling	1.51	0.0682	IRF1,PARP11,PARP14
iNOS Signaling	1.51	0.0682	IRF1,NFKBID,STAT1
IL-7 Signaling Pathway	1.47	0.0513	IL2RG,IL7R,SOCS1,STAT1
IL-12 Signaling and Production in Macrophages	1.47	0.0435	IL12RB1,IRF1,IRF8,LYZ,STAT1
Inflammasome pathway	1.46	0.105	CASP1,IL1B
Prolactin Signaling	1.42	0.0494	IRF1,RASD1,SOCS1,STAT1
NF-κB Activation by Viruses	1.39	0.0482	CCR5,ITGAL,NFKBID,RASD1
Osteoarthritis Pathway	1.39	0.0343	ADAMTS4,CASP1,CASP4,FN1,H19,IL1B,MMP12
Role of JAK1, JAK2 and TYK2 in Interferon Signaling	1.38	0.0952	SOCS1,STAT1
Gαi Signaling	1.36	0.0407	CAV1,GPR17,HRH3,P2RY13,RASD1
IL-17A Signaling in Gastric Cells	1.34	0.0909	CCL5,CXCL10
			NMRK2,NUDT12
			DPH5
			CSF1R,CSF2RA,ERBB3,FES,FGR,PLA2G4A,PRKG2
			CCL5,CCR5,NFKBID
			CACNB2,CCL5,CCR5,FCER1G
			ABCC3,FGF19,IL1B,IL1RN,NFKBID,TNFRSF11B
			CSF1,ITGAM,KLK8
			SOCS1,STAT1
			Mt1,Mt2,RASD1
			ARG1
			DHFR
			PARP11,PARP14,RASD1,STAT1
			FCER1G,HLA-A
			NMRK2
			CAV1,HLA-A,ITGAL,RASD1
			IL1B,IL1RN,KCNN4,PRKG2,RASD1,SHF
			CRY2,PER1
			NFKBID,PLA2G4A
			SOCS1,STAT1
			FCER1G,IL12RB1,IL1B
			ARG1
			ARG1
			TKTL1
			TK2
			CSHL1,SOCS1,STAT1
			C3AR1,ITGAM
			IL1B,IL1RN,PLA2G4A,STAT1
			IL2RG,STAT1
			CSF2RA,RASD1,STAT1
			FGF19,IL1B,IL1RN,VLDLR
			CCL5,RASD1,SHF,STAT1
			CSF1,FGR,IL1B,RASD1
			ERBB3,ITGAL,RASD1
			CCL5,CCR5,RASD1
			IL1B,IL1RN
			ADAM17,MMP12
			CACNB2,FCGR2B,RASD1
			CSF1,CSF1R,RASD1
			NFKBID,RASD1,SOCS1
			CCL5,IL1B,IL1RN,KRT1,NFKBID,RASD1,SMARCD3,STAT1
			DUSP9,ENPP6,GPR17,HRH3,NFKBID,P2RY13,RASD1
			FGR,ITGAL,VLDLR
			AKAP14,DUSP9,ENPP6,GPR17,HRH3,P2RY13
			BLM,SMARCD3,STAT1
			NFKBID,PLA2G4A
			CXCL10,IL1B
			ARG1
			DPM1
			RASD1,SOCS1,STAT1
			BDNF,NFKBID,RASD1
			RASD1,STAT1
			CDH22,LPAR4,NFKBID,RASD1
			CD22,FCGR2B,NFKBID,PTPRC,RASD1
			TKTL1
			CASP1,CASP4,PLA2G4A,RASD1,SHF
			CAV1,RASD1,STAT1
			IL12RB1,IL1B
			TNFRSF11B,UBD
			NFKBID,PARP11,PARP14
			FCGR2B,NFKBID,PTPRC,RASD1
			BLM,RASD1,SMARCD3,UBD
			CACNB2,ENPP6,P2RY13,P2RY6
			CTSC,CTSS,HLA-A,HLA-DRB5
			BDNF,CACNB2,JUND,KRT1
			BDNF,RASD1
			CACNB2,NFKBID,SOCS1,TNFRSF11B
			ITGAL,ITGAM,MMP12,NCF1,SPN
			ADAM17,ERBB3,RASD1
			FGF19,MMP12,RASD1
			CCL5,NFKBID
			NFKBID,STAT1
			BCL2L11,NFKBID,RASD1
			KLK8,MMP12
			CSF2RA,NFKBID,PLA2G4A
			ARG1
			ABCC3,FABP7,IL1B,IL1RN,TNFRSF11B
			IL2RA,IL2RG,RASD1
			HLA-A,KLK8,TPSAB1/TPSB2
			CTSC,CTSS
			ITGAL,ITGAM,RASD1
			NFKBID,TNFRSF11B
			RASD1,STAT1
			Akr1b7
			UBD
			CYSLTR1,PLA2G4A
			IL1B,IL1RN,RASD1
			FCER1G,PLA2G4A,RASD1
			NCF1,NFKBID,RASD1
			RASD1,STAT1
			ERBB3,RASD1
			FCER1G
			ADAM17,RASD1
			CACNB2,CAV1,RASD1
			ITGAL
			IL2RG,RASD1
			KCNN4,MYH11,PRKG2
			ENPP6,FGF19,IL12RB1,IL1B,IL2RA,IL2RG,IL7R,RASD1,TNFRSF11B
			STAT1
			CACNB2,PLA2G4A,PRKG2,RASD1
			FGF19,LDLR,LYZ,UBD
			Akr1b7,RASD1
			CXCL10,RASD1
			NFKBID,RASD1
			BDNF,CDH22,FGR,RASD1,SHF,VLDLR
			DUSP9,PLA2G4A,RASD1,STAT1
			BDNF,RASD1
			RASD1,UBD
			CCL5,CXCL10
			RASD1,STAT1
			KLF9,LDLR
			NFKBID,RASD1
			FCER1G,HLA-A
			RASD1,STAT1
			ERBB3,RASD1
			PLA2G4A,RASD1
			NFKBID
			NFKBID
			RASD1,TNFRSF11B
			NFKBID
			NFKBID,RASD1
			CAV1,ITGAL,ITGAM,RASD1
			NFKBID
			DNMT3B
			FGF19,FN1,MYH11,RASD1
			FGR,NCF1
			NFKBID,RASD1
			ERBB3,RASD1
			NFKBID
			IL1B,RASD1,TNFRSF11B
			KITLG,RASD1
			AQP4,CAV1,LPAR4
			Akr1b7
			ADAM17
			CAV1,PRKG2
			FCER1G,FGR,STAT1
			SENP7,ZNF217
			ADAM17,ADAMDEC1,ADAMTS4,BDNF,FES,MMP12,PLXNA3,RASD1
			IARS
			IL1B
			NFKBID
			KLK8
			FCER1G,RASD1
			BDNF,KCNN4
			CACNB2
			ENPP6
			BLM
			NFKBID
			BDNF,CASP1,CASP4,UBD
			RASD1,SOCS1
			BLM
			BDNF,RASD1
			PTPRC,RASD1
			TASOR
			RASD1
			FCER1G,FCGR2B,PLA2G4A,RASD1
			MMP12,RASD1
			CASP1,CASP4
			NFKBID
			IL1B,NFKBID,RASD1
			MMP12,RASD1,STAT1,TLR1
			COL4A6,FCER1G
			PLA2G4A,RASD1
			RASD1
			LPAR4,SEPT1
			RASD1
			NFKBID
			NFKBID
			ADAM17,FGF19,RASD1
			CEBPG
			BCL2L11,RASD1
			FES
			STAT1
			P2RY6,RASD1
			PLA2G4A
			IL2RG,RASD1
			RASD1
			ABCC3
			RASD1
			NFKBID
			JUND
			CACNB2
			RASD1
			RASD1
			CASP1
			JUND,RASD1
			DHFR,IL1B
			MYH11,TNFRSF11B
			SMARCD3
			RASD1
			RASD1
			ITGAM,RASD1
			NFKBID
			RASD1
			ENPP6,NFKBID
			RASD1
			RASD1
			BCL2L11,NFKBID,RASD1
			RASD1
			CACNB2,RASD1
			BDNF
			BLM
			RASD1
			CACNB2
			RASD1
			RASD1
			CACNB2,RASD1
			NFKBID
			RASD1
			RASD1
			RASD1
			RASD1
			PRR5L,RASD1
			RASD1
			STAT1
			FN1,MYH11
			RASD1
			RASD1
			SMARCD3
			RASD1
			RASD1
			RASD1
			AKAP14,DUSP9,ENPP6,NFKBID,PTPRC
			RASD1
			CACNB2,RASD1
			RASD1
			NFKBID
			RASD1
			NFKBID
			RASD1
			RASD1
			PRKG2
			RASD1
			CDH22,SEPT1
			CDH22
			PRKG2,RASD1
			CAV1,PRKG2,RASD1
			RASD1
			RASD1
			NUDT12,PTPRC
			NUDT12,PTPRC
			NUDT12,PTPRC
			NUDT12,PTPRC
			NUDT12,PTPRC
			NUDT12,PTPRC
			MYH11,RASD1
			NFKBID
			RASD1
			NFKBID,RASD1
			AKAP14,ENPP6
			HLA-A,UBD,USP11,USP25
			FGF19
			ABCC3,IL1B,RASD1,UGT8
			SOX1,UBD
			RASD1
			RASD1
			RASD1
			NFKBID
			RASD1
			CACNB2
			BCL2L11,TIMM10
			CACNB2,FGR,RASD1
			CACNB2
			RASD1
			CASP1,CASP4
			RASD1
			CACNB2,MYH11
			RASD1

## Sheet: TAM-MG DEG IPA
Dataset EV2 - Pathways identified as significantly enriched by IPA software based on the differentially regulated gene list between Rheb1Δ/Δ and Rheb1fl/fl Bulk GL261 and for TAM-MG.
© 2000-2019 QIAGEN. All rights reserved.
Ingenuity Canonical Pathways	-log(p.value)	Ratio	Molecules
T Helper Cell Differentiation	3.13	0.149	STAT4,IL2RG,TNFRSF1A,IL12B,IL21R,NGFR,HLA-DMB,HLA-DRA,IL10RA,BCL6
Production of Nitric Oxide and Reactive Oxygen Species in Macrophages	2.63	0.0942	PIK3C2B,MAP3K14,APOB,RND1,MAP3K6,TNFRSF1A,NFKB1,PRKCZ,TLR4,ALB,PPP1R3D,RHOB,PIK3CG,NGFR,PPM1L,CYBB,IRS2,PPP2R5E
Hepatic Fibrosis / Hepatic Stellate Cell Activation	2.55	0.095	TNFRSF1A,IL1RL1,KLF6,SMAD7,EGF,CCL5,NFKB1,PDGFB,COL15A1,IL18RAP,TLR4,COL5A3,NGFR,IL10RA,IGFBP3,A2M,IFNAR1
Th1 and Th2 Activation Pathway	2.39	0.0941	CCR3,PIK3C2B,IL2RG,TNFRSF4,KLRD1,IL1RL1,IKZF1,NFKB1,STAT4,IL12B,PIK3CG,HLA-DRA,HLA-DMB,IL10RA,IRS2,IFNAR1
PPAR Signaling	2.23	0.108	NR2F1,MAP3K14,IL1RL1,TNFRSF1A,MED1,NGFR,SOS1,HSP90AA1,NFKB1,PDGFB,IL18RAP
Th2 Pathway	2.07	0.0949	STAT4,PIK3C2B,CCR3,IL2RG,TNFRSF4,IL12B,IL1RL1,PIK3CG,IKZF1,HLA-DMB,HLA-DRA,IRS2,NFKB1
Cell Cycle Control of Chromosomal Replication	2.05	0.132	MCM6,CDK8,POLA1,TOP2A,RPA1,POLD1,ORC1
Granulocyte Adhesion and Diapedesis	2.01	0.0903	SELL,IL1RL1,TNFRSF1A,GNAI1,CCL17,CCL5,FPR1,IL18RAP,CXCL16,CLDN5,CLDN12,CXCL13,JAM3,NGFR
Dendritic Cell Maturation	1.98	0.0872	MAP3K14,PIK3C2B,TNFRSF1A,NFKB1,STAT4,TLR4,COL5A3,DDR2,IL12B,PIK3CG,NGFR,HLA-DRA,HLA-DMB,IRS2,IFNAR1
Interferon Signaling	1.94	0.161	IFITM3,IFIT3,OAS1,IFNAR1,ISG15
Crosstalk between Dendritic Cells and Natural Killer Cells	1.94	0.116	TLR4,IL2RG,TLN2,KLRD1,IL12B,CD69,HLA-DRA,NFKB1
IL-12 Signaling and Production in Macrophages	1.86	0.0923	STAT4,TLR4,PIK3C2B,ALB,APOB,IL12B,PIK3CG,ALOX12,IRS2,REL,NFKB1,PRKCZ
Ceramide Signaling	1.8	0.098	PIK3C2B,TNFRSF1A,NGFR,PIK3CG,PPM1L,IRS2,PPP2R5E,CERK,NFKB1,PRKCZ
NF-κB Signaling	1.77	0.0824	MAP3K14,PIK3C2B,TNFRSF1A,TAB2,EGF,NFKB1,IGF2R,PRKCZ,TAB3,TLR4,TLR5,CARD10,PIK3CG,NGFR,IRS2
Osteoarthritis Pathway	1.69	0.0788	EPAS1,PRKAB1,FZD3,IL1RL1,TNFRSF1A,PTCH1,SMAD7,CASP4,NFKB1,IL18RAP,TLR4,DDR2,ANXA5,SMO,NAMPT,FZD2
Macropinocytosis Signaling	1.69	0.0989	PIK3C2B,PIK3CG,USP6NL,EGF,IRS2,ITGB5,PDGFB,PRKCZ,ITGB7
Role of Pattern Recognition Receptors in Recognition of Bacteria and Viruses	1.64	0.0833	PIK3C2B,OAS1,CCL5,NFKB1,PRKCZ,TLR4,IRF7,TLR5,IL12B,PIK3CG,SYK,IRS2,TNFSF14
Th1 Pathway	1.63	0.0887	STAT4,PIK3C2B,KLRD1,IL12B,PIK3CG,HLA-DMB,HLA-DRA,IL10RA,IRS2,NFKB1,IFNAR1
Hepatic Cholestasis	1.63	0.0809	MAP3K14,IL1RL1,TNFRSF1A,NFKB1,PRKCZ,HSD3B7,IL18RAP,TLR4,ABCB4,ADCY5,IL12B,NGFR,ABCC3,TNFSF14
T Cell Exhaustion Signaling Pathway	1.6	0.0823	STAT4,PIK3C2B,PDCD1LG2,IL12B,PIK3CG,PPM1L,HLA-DRA,HLA-DMB,IL10RA,IRS2,PPP2R5E,BCL6,IFNAR1
LXR/RXR Activation	1.6	0.0909	TLR4,MLXIPL,ALB,APOB,IL1RL1,TNFRSF1A,NGFR,MYLIP,NFKB1,IL18RAP
Granzyme A Signaling	1.57	0.2	GZMA,NME1,HIST1H1D
Activation of IRF by Cytosolic Pattern Recognition Receptors	1.56	0.115	IRF7,ZBP1,NFKB1,IFIT2,IFNAR1,ISG15
Altered T Cell and B Cell Signaling in Rheumatoid Arthritis	1.52	0.0976	MAP3K14,TLR4,CXCL13,TLR5,IL12B,HLA-DMB,HLA-DRA,NFKB1
PPARα/RXRα Activation	1.5	0.0778	NR2F1,MAP3K14,ACADL,GNA15,PRKAB1,HELZ2,ADCY5,MED1,IL1RL1,SOS1,HSP90AA1,NFKB1,ITGB5,IL18RAP
Role of PI3K/AKT Signaling in the Pathogenesis of Influenza	1.5	0.103	PIK3C2B,PIK3CG,GNAI1,IRS2,CCL5,NFKB1,IFNAR1
Mismatch Repair in Eukaryotes	1.49	0.188	RPA1,RFC5,POLD1
Caveolar-mediated Endocytosis Signaling	1.47	0.101	ALB,ITGAV,CAV1,EGF,ITGB5,ITGB7,ITGAX
Telomerase Signaling	1.41	0.0847	PIK3C2B,ELF2,IL2RG,PIK3CG,PPM1L,SOS1,EGF,HSP90AA1,IRS2,PPP2R5E
RAR Activation	1.4	0.0753	MED1,SMAD7,GTF2H2,ERCC2,NFKB1,RBP1,PRKCZ,NR2F1,ADCY5,PIK3CG,PNRC1,ALDH1A2,IGFBP3,REL
Role of NFAT in Regulation of the Immune Response	1.4	0.0753	PIK3C2B,GNA15,ITPR2,SYK,PIK3CG,HLA-DRA,SOS1,HLA-DMB,GNAI1,RCAN3,IRS2,GNAZ,NFKB1,RCAN2
Toll-like Receptor Signaling	1.38	0.0972	TLR4,MAP3K14,TLR5,IL1RL1,IL12B,TAB2,NFKB1
IL-6 Signaling	1.38	0.0809	MAP3K14,PIK3C2B,IL1RL1,TNFRSF1A,NGFR,PIK3CG,SOS1,IRS2,NFKB1,A2M,IL18RAP
Type II Diabetes Mellitus Signaling	1.38	0.0784	MAP3K14,PIK3C2B,PRKAB1,TNFRSF1A,NGFR,PIK3CG,ACSL6,IRS2,CACNB2,CACNB3,NFKB1,PRKCZ
IL-8 Signaling	1.36	0.0728	PIK3C2B,RND1,GNAI1,EGF,NFKB1,PRKCZ,RHOB,PIK3CG,GPLD1,CYBB,ITGAV,IRS2,LASP1,ITGB5,ITGAX
Methylglyoxal Degradation VI	1.35	1	LDHD
Tec Kinase Signaling	1.34	0.0756	STAT4,TLR4,PIK3C2B,RND1,RHOB,GNA15,PIK3CG,GNAI1,IRS2,GNAZ,NFKB1,FRK,PRKCZ
Inflammasome pathway	1.3	0.158	TLR4,NLRP1,NFKB1
IL-23 Signaling Pathway	1.29	0.1	STAT4,PIK3C2B,IL12B,PIK3CG,IRS2,NFKB1
p70S6K Signaling	1.29	0.078	PIK3C2B,IL2RG,SYK,PIK3CG,PPM1L,SOS1,GNAI1,IRS2,PPP2R5E,EEF2K,PRKCZ
IL-9 Signaling	1.24	0.106	PIK3C2B,IL2RG,PIK3CG,IRS2,NFKB1
IL-4 Signaling	1.23	0.0851	PIK3C2B,IL2RG,INPP5F,PIK3CG,HLA-DRA,SOS1,HLA-DMB,IRS2
Tight Junction Signaling	1.22	0.0741	CLDN5,CLDN12,LLGL1,TJP1,TNFRSF1A,JAM3,NGFR,PPM1L,CPSF3,PPP2R5E,NFKB1,PRKCZ
Sphingosine-1-phosphate Signaling	1.21	0.0781	PIK3C2B,RND1,RHOB,ADCY5,ACER2,PIK3CG,GNAI1,IRS2,CASP4,PDGFB
Phagosome Formation	1.21	0.0781	TLR4,PIK3C2B,RND1,TLR5,RHOB,SYK,PIK3CG,IRS2,PRKCZ,ITGAX
Cardiac Hypertrophy Signaling (Enhanced)	1.21	0.0604	FZD3,IL1RL1,IL21R,NFKB1,PRKCZ,GNA15,ADCY5,PIK3CG,NGFR,SMO,CYBB,IRS2,FZD2,ACE,ADRB2,MAP3K14,PIK3C2B,IL2RG,MAP3K6,ITPR2,TNFRSF1A,GNAI1,ATP2A3,IL18RAP,INPP5F,IL12B,IL10RA,TNFSF14,IFNAR1
