# Supplementary material for: Microglia promote glioblastoma via mTOR‐mediated immunosuppression of the tumour microenvironment
Source: EMBO J. 2020 Jun 22;39(15):e103790. doi: 10.15252/embj.2019103790 (PMC7396846; doi:10.15252/embj.2019103790)
Supplement: Supplementary file 9 — Source Data for Expanded View [file EMBJ-39-e103790-s010.zip]

Archive with 12 entries (10 files):
- EMBO J-2019-103790R2 Source Files Figure EV1/Figure EV1C/
- EMBO J-2019-103790R2 Source Files Figure EV1/Figure EV1C/Fig.EV1C_BMDM-4EBP1.JPG
- EMBO J-2019-103790R2 Source Files Figure EV1/Figure EV1C/Fig.EV1C_BMDM-AKT for pAKT(S473).jpg
- EMBO J-2019-103790R2 Source Files Figure EV1/Figure EV1C/Fig.EV1C_BMDM-p4EBP1.jpg
- EMBO J-2019-103790R2 Source Files Figure EV1/Figure EV1C/Fig.EV1C_BMDM-pAKT(S473).jpg
- EMBO J-2019-103790R2 Source Files Figure EV1/Figure EV1C/Fig.EV1C_BMDM-pS6.jpg
- EMBO J-2019-103790R2 Source Files Figure EV1/Figure EV1C/Fig.EV1C_BMDM-S6.jpg
- EMBO J-2019-103790R2 Source Files Figure EV1/Figure EV1C/Fig.EV1C_BMDM-vinculin.JPG
- EMBO J-2019-103790R2 Source Files Figure EV1/Figure EV1D/
- EMBO J-2019-103790R2 Source Files Figure EV1/Figure EV1D/Fig.EV1D_BMDM-AKT for pAKT(T308).jpg
- EMBO J-2019-103790R2 Source Files Figure EV1/Figure EV1D/Fig.EV1D_BMDM-pAKT(T308).jpg
- EMBO J-2019-103790R2 Source Files Figure EV1/Figure EV1D/Fig.EV1D_BMDM-Vinculin for pAKT(T308).jpg
