# Supplementary material for: Microglia promote glioblastoma via mTOR‐mediated immunosuppression of the tumour microenvironment
Source: EMBO J. 2020 Jun 22;39(15):e103790. doi: 10.15252/embj.2019103790 (PMC7396846; doi:10.15252/embj.2019103790)
Supplement: Supplementary file 11 — Source Data for Figure 2 [file EMBJ-39-e103790-s009.zip]

Archive with 29 entries (25 files):
- EMBO J-2019-103790R2 Source Files Figure 2/Fig.2B MG WB pS6/
- EMBO J-2019-103790R2 Source Files Figure 2/Fig.2B MG WB pS6/GIC_pS6.jpg
- EMBO J-2019-103790R2 Source Files Figure 2/Fig.2B MG WB pS6/GIC_S6.jpg
- EMBO J-2019-103790R2 Source Files Figure 2/Fig.2B MG WB pS6/GIC_vinculin.jpg
- EMBO J-2019-103790R2 Source Files Figure 2/Fig.2B MG WB pS6/GL261_pS6.jpg
- EMBO J-2019-103790R2 Source Files Figure 2/Fig.2B MG WB pS6/GL261_S6.jpg
- EMBO J-2019-103790R2 Source Files Figure 2/Fig.2B MG WB pS6/GL261_vinculin.JPG
- EMBO J-2019-103790R2 Source Files Figure 2/Fig.2D_MG_WB-p4EBP1/
- EMBO J-2019-103790R2 Source Files Figure 2/Fig.2D_MG_WB-p4EBP1/GIC_4EBP1.jpg
- EMBO J-2019-103790R2 Source Files Figure 2/Fig.2D_MG_WB-p4EBP1/GIC_p4EBP1.jpg
- EMBO J-2019-103790R2 Source Files Figure 2/Fig.2D_MG_WB-p4EBP1/GIC_vinculin (left image).jpg
- EMBO J-2019-103790R2 Source Files Figure 2/Fig.2D_MG_WB-p4EBP1/GL261_4EBP1.jpg
- EMBO J-2019-103790R2 Source Files Figure 2/Fig.2D_MG_WB-p4EBP1/GL261_p4EBP1.png
- EMBO J-2019-103790R2 Source Files Figure 2/Fig.2D_MG_WB-p4EBP1/GL261_Vinculin.JPG
- EMBO J-2019-103790R2 Source Files Figure 2/Fig.2F_MG-WB _pAKT (S473)/
- EMBO J-2019-103790R2 Source Files Figure 2/Fig.2F_MG-WB _pAKT (S473)/GIC_AKT for pAKT (S473) (right image).jpg
- EMBO J-2019-103790R2 Source Files Figure 2/Fig.2F_MG-WB _pAKT (S473)/GIC_pAKT (S473) (right image).jpg
- EMBO J-2019-103790R2 Source Files Figure 2/Fig.2F_MG-WB _pAKT (S473)/GIC_vinculin (right image).jpeg
- EMBO J-2019-103790R2 Source Files Figure 2/Fig.2F_MG-WB _pAKT (S473)/GL261_AKT_forpAKT(S473).jpg
- EMBO J-2019-103790R2 Source Files Figure 2/Fig.2F_MG-WB _pAKT (S473)/GL261_pAKT(S473) (right image).jpg
- EMBO J-2019-103790R2 Source Files Figure 2/Fig.2F_MG-WB _pAKT (S473)/GL261_Vinculin.JPG
- EMBO J-2019-103790R2 Source Files Figure 2/Fig.2H_MG_WB-pAKT (T308)/
- EMBO J-2019-103790R2 Source Files Figure 2/Fig.2H_MG_WB-pAKT (T308)/GIC_AKT_forAKT(T308) (top image).jpg
- EMBO J-2019-103790R2 Source Files Figure 2/Fig.2H_MG_WB-pAKT (T308)/GIC_pAKT (T308) (bottom gel).tif
- EMBO J-2019-103790R2 Source Files Figure 2/Fig.2H_MG_WB-pAKT (T308)/GIC_pS6_from pAKT(T308).jpg
- EMBO J-2019-103790R2 Source Files Figure 2/Fig.2H_MG_WB-pAKT (T308)/GIC_vinculin.jpg
- EMBO J-2019-103790R2 Source Files Figure 2/Fig.2H_MG_WB-pAKT (T308)/GL261_AKT (bottom image).jpg
- EMBO J-2019-103790R2 Source Files Figure 2/Fig.2H_MG_WB-pAKT (T308)/GL261_pAKT(T308).jpg
- EMBO J-2019-103790R2 Source Files Figure 2/Fig.2H_MG_WB-pAKT (T308)/GL261_vinculin_n=2.jpg
